# Supplementary material for: Role of myeloid cells in system-level immunometabolic dysregulation during prolonged successful HIV-1 treatment
Source: AIDS. 2023 Mar 21;37(7):1023–33. doi: 10.1097/QAD.0000000000003512 (PMC10155691; doi:10.1097/QAD.0000000000003512)
Supplement: Supplemental Digital Content [file aids-37-1023-s001.xlsx]

## Sheet: HC_vs_ART
Compound	SuperPathway	SubPathway	KEGG	HMDB	logFC	AveExpr	t	P.Value	adj.P.Val	B	Significance
cysteine-glutathione disulfide	Amino Acid	Glutathione Metabolism	NA	HMDB00656	-1.20737	0.163036	-4.0992	0.000159155	0.0427608	0.83893	Down regulated in ART
leucylglycine	Peptide	Dipeptide	NA	HMDB28929	-1.15836	-0.870026	-3.85755	0.000341212	0.0453827	0.165139	Down regulated in ART
tridecenedioate (C13:1-DC)*	Lipid	Fatty Acid, Dicarboxylate	NA	NA	-1.15035	0.30809	-3.67139	0.000605728	0.0528498	-0.340278	Down regulated in ART
5alpha-androstan-3beta,17beta-diol disulfate	Lipid	Androgenic Steroids	C12525	HMDB00493	-1.11199	0.200626	-3.37574	0.00146656	0.0853048	-1.11512	Down regulated in ART
imidazole lactate	Amino Acid	Histidine Metabolism	C05568	HMDB02320	-0.623179	0.170006	-3.76461	0.000455127	0.0453827	-0.0887533	Down regulated in ART
N,N,N-trimethyl-5-aminovalerate	Amino Acid	Lysine Metabolism	NA	NA	-0.602828	0.436749	-3.44035	0.00121253	0.0769408	-0.948914	Down regulated in ART
myristoyl dihydrosphingomyelin (d18:0/14:0)*	Lipid	Dihydrosphingomyelins	NA	HMDB12085	-0.385188	0.607383	-3.27154	0.00198558	0.0989955	-1.37926	Down regulated in ART
1-stearoyl-2-arachidonoyl-GPC (18:0/20:4)	Lipid	Phosphatidylcholine (PC)	NA	HMDB08048	0.305818	0.0636115	3.83641	0.000364415	0.0453827	0.10712	Up regulated in ART
N-acetylisoleucine	Amino Acid	Leucine, Isoleucine and Valine Metabolism	NA	HMDB61684	0.314355	-0.04765	3.34785	0.00159122	0.0854364	-1.18632	Up regulated in ART
lactate	Carbohydrate	Glycolysis, Gluconeogenesis, and Pyruvate Metabolism	C00186	HMDB00190	0.44659	-0.154307	3.47572	0.00109182	0.0762094	-0.857165	Up regulated in ART
pyruvate	Carbohydrate	Glycolysis, Gluconeogenesis, and Pyruvate Metabolism	C00022	HMDB00243	0.469025	0.33135	3.79027	0.000420459	0.0453827	-0.0189644	Up regulated in ART
N-acetylleucine	Amino Acid	Leucine, Isoleucine and Valine Metabolism	C02710	HMDB11756	0.534169	-0.0589806	4.1592	0.000131329	0.0427608	1.00903	Up regulated in ART
glutamate	Amino Acid	Glutamate Metabolism	C00025	HMDB00148	0.570831	-0.428637	4.05406	0.000183786	0.0427608	0.711639	Up regulated in ART
gamma-carboxyglutamate	Amino Acid	Glutamate Metabolism	NA	HMDB41900	0.624469	-0.305131	3.48548	0.00106058	0.0762094	-0.83175	Up regulated in ART
4-hydroxyglutamate	Amino Acid	Glutamate Metabolism	C03079	HMDB01344	0.982716	-0.694316	3.21317	0.00234796	0.107701	-1.52503	Non Significant
3-hydroxy-2-ethylpropionate	Amino Acid	Leucine, Isoleucine and Valine Metabolism	NA	HMDB00396	-0.426132	0.375209	-3.19559	0.00246879	0.107701	-1.56862	Non Significant
3-methoxytyramine sulfate	Amino Acid	Tyrosine Metabolism	NA	NA	0.61624	-0.690763	3.17016	0.00265397	0.108969	-1.63139	Non Significant
kynurenate	Amino Acid	Tryptophan Metabolism	C01717	HMDB00715	-0.384318	0.070315	-3.11202	0.0031278	0.121289	-1.77376	Non Significant
glycochenodeoxycholate glucuronide (1)	Lipid	Primary Bile Acid Metabolism	NA	NA	0.928772	-0.255807	3.08743	0.0033512	0.123089	-1.83346	Non Significant
xanthine	Nucleotide	Purine Metabolism, (Hypo)Xanthine/Inosine containing	C00385	HMDB00292	0.445259	-0.23453	3.06308	0.00358719	0.123089	-1.8923	Non Significant
linoleoyl-arachidonoyl-glycerol (18:2/20:4) [1]*	Lipid	Diacylglycerol	NA	NA	0.935717	-0.622077	3.05164	0.00370326	0.123089	-1.91981	Non Significant
gamma-glutamylglutamine	Peptide	Gamma-glutamyl Amino Acid	C05283	HMDB11738	-0.344453	0.406161	-3.02461	0.00399192	0.126653	-1.98461	Non Significant
undecenoylcarnitine (C11:1)	Lipid	Fatty Acid Metabolism (Acyl Carnitine, Monounsaturated)	NA	NA	-0.544732	0.434626	-2.98926	0.00440108	0.133563	-2.06875	Non Significant
aspartate	Amino Acid	Alanine and Aspartate Metabolism	C00049	HMDB00191	0.435239	-0.424803	2.91136	0.00544524	0.157509	-2.25188	Non Significant
sphinganine	Lipid	Sphingolipid Synthesis	C00836	HMDB00269	0.682536	-0.0998584	2.8983	0.00564143	0.157509	-2.28227	Non Significant
citramalate	Amino Acid	Glutamate Metabolism	C00815	HMDB00426	-0.782144	0.0248175	-2.84812	0.00645791	0.168499	-2.39814	Non Significant
gamma-glutamylphenylalanine	Peptide	Gamma-glutamyl Amino Acid	NA	HMDB00594	0.42938	-0.707434	2.84467	0.00651789	0.168499	-2.40606	Non Significant
oleoyl-arachidonoyl-glycerol (18:1/20:4) [2]*	Lipid	Diacylglycerol	NA	NA	0.774204	-0.371985	2.7574	0.00821787	0.202097	-2.60403	Non Significant
taurochenodeoxycholic acid 3-sulfate	Lipid	Secondary Bile Acid Metabolism	NA	HMDB02486	1.13827	-0.70625	2.74923	0.00839659	0.202097	-2.62237	Non Significant
methylsuccinate	Amino Acid	Leucine, Isoleucine and Valine Metabolism	NA	HMDB01844	-0.370835	0.325145	-2.69456	0.0096861	0.22507	-2.7439	Non Significant
5,6-dihydrothymine	Nucleotide	Pyrimidine Metabolism, Thymine containing	C00906	HMDB00079	-0.260647	0.0225134	-2.68243	0.00999593	0.22507	-2.77064	Non Significant
sphingomyelin (d18:1/14:0, d16:1/16:0)*	Lipid	Sphingomyelins	NA	HMDB12097	-0.253252	0.438888	-2.57877	0.0130387	0.284406	-2.99551	Non Significant
bilirubin (E,E)*	Cofactors and Vitamins	Hemoglobin and Porphyrin Metabolism	NA	NA	-0.633301	0.325853	-2.54259	0.0142859	0.292422	-3.07248	Non Significant
N-acetylphenylalanine	Amino Acid	Phenylalanine Metabolism	C03519	HMDB00512	0.369131	-0.0116487	2.51964	0.0151318	0.292422	-3.12086	Non Significant
docosatrienoate (22:3n3)	Lipid	Long Chain Polyunsaturated Fatty Acid (n3 and n6)	C16534	HMDB02823	0.754248	-0.240033	2.51792	0.0151971	0.292422	-3.12448	Non Significant
5alpha-androstan-3beta,17beta-diol monosulfate (2)	Lipid	Androgenic Steroids	NA	NA	-0.775489	-0.242884	-2.50764	0.0155924	0.292422	-3.14604	Non Significant
9-hydroxystearate	Lipid	Fatty Acid, Monohydroxy	NA	HMDB61661	-0.916072	-0.0582101	-2.50292	0.0157769	0.292422	-3.15591	Non Significant
arachidonate (20:4n6)	Lipid	Long Chain Polyunsaturated Fatty Acid (n3 and n6)	C00219	HMDB01043	0.485814	-0.274574	2.4993	0.0159198	0.292422	-3.16348	Non Significant
sphingosine	Lipid	Sphingosines	C00319	HMDB00252	0.659599	-0.131419	2.48409	0.016533	0.294526	-3.19518	Non Significant
oleoyl-arachidonoyl-glycerol (18:1/20:4) [1]*	Lipid	Diacylglycerol	NA	NA	0.636788	-0.151042	2.47509	0.016906	0.294526	-3.21388	Non Significant
S-carboxyethylcysteine	Amino Acid	Methionine, Cysteine, SAM and Taurine Metabolism	NA	NA	0.631733	-0.0175511	2.45413	0.0178039	0.294526	-3.25719	Non Significant
metabolonic lactone sulfate	Partially Characterized Molecules	Partially Characterized Molecules	NA	NA	-0.840592	0.0935246	-2.43976	0.0184441	0.294526	-3.28672	Non Significant
trigonelline (N'-methylnicotinate)	Cofactors and Vitamins	Nicotinate and Nicotinamide Metabolism	C01004	HMDB00875	-1.12245	0.731909	-2.43654	0.0185905	0.294526	-3.29333	Non Significant
docosadioate (C22-DC)	Lipid	Fatty Acid, Dicarboxylate	C19625	NA	-0.429431	-0.116202	-2.43023	0.0188804	0.294526	-3.30625	Non Significant
1-methyladenosine	Nucleotide	Purine Metabolism, Adenine containing	C02494	HMDB03331	0.156075	0.0952262	2.4279	0.0189881	0.294526	-3.311	Non Significant
sphingomyelin (d18:2/24:1, d18:1/24:2)*	Lipid	Sphingomyelins	NA	NA	0.172615	0.0898953	2.4023	0.020212	0.306695	-3.36309	Non Significant
linoleoyl-arachidonoyl-glycerol (18:2/20:4) [2]*	Lipid	Diacylglycerol	NA	NA	0.881449	-0.326482	2.38551	0.0210532	0.312663	-3.39705	Non Significant
phenol sulfate	Amino Acid	Tyrosine Metabolism	C02180	HMDB60015	0.765083	0.0923198	2.36602	0.0220686	0.320841	-3.43621	Non Significant
N-delta-acetylornithine	Amino Acid	Urea cycle; Arginine and Proline Metabolism	NA	NA	-0.891929	-0.0552703	-2.34664	0.0231216	0.320841	-3.47491	Non Significant
2'-O-methyluridine	Nucleotide	Pyrimidine Metabolism, Uracil containing	NA	NA	-0.369056	-0.518148	-2.3393	0.0235318	0.320841	-3.48949	Non Significant
eicosanedioate (C20-DC)	Lipid	Fatty Acid, Dicarboxylate	NA	NA	-0.378329	-0.231566	-2.3391	0.0235431	0.320841	-3.48989	Non Significant
1-palmitoyl-2-arachidonoyl-GPC (16:0/20:4n6)	Lipid	Phosphatidylcholine (PC)	NA	HMDB07982	0.204562	0.0973127	2.32811	0.02417	0.320841	-3.51166	Non Significant
heptanoate (7:0)	Lipid	Medium Chain Fatty Acid	C17714	HMDB00666	-0.279292	-0.208025	-2.32303	0.0244647	0.320841	-3.5217	Non Significant
isoleucine	Amino Acid	Leucine, Isoleucine and Valine Metabolism	C00407	HMDB00172	0.197098	0.0185536	2.31696	0.0248215	0.320841	-3.53368	Non Significant
octadecanedioate (C18)	Lipid	Fatty Acid, Dicarboxylate	NA	HMDB00782	-0.454879	0.0702854	-2.27542	0.0273878	0.347576	-3.61495	Non Significant
adipoylcarnitine (C6-DC)	Lipid	Fatty Acid Metabolism (Acyl Carnitine, Dicarboxylate)	NA	HMDB61677	-0.532966	0.00356091	-2.26105	0.0283296	0.353108	-3.64281	Non Significant
hyocholate	Lipid	Secondary Bile Acid Metabolism	C17649	HMDB00760	0.885987	-0.509485	2.25183	0.0289487	0.3541	-3.66061	Non Significant
epiandrosterone sulfate	Lipid	Androgenic Steroids	NA	NA	-0.910763	0.453467	-2.24235	0.0295975	0.3541	-3.67884	Non Significant
linoleoyl-linoleoyl-glycerol (18:2/18:2) [1]*	Lipid	Diacylglycerol	NA	NA	0.871112	-0.658814	2.23755	0.0299311	0.3541	-3.68805	Non Significant
2-methylcitrate/homocitrate	Energy	TCA Cycle	NA	NA	-1.37107	-1.60436	-2.2187	0.0312728	0.357567	-3.72405	Non Significant
2-hydroxydecanoate	Lipid	Fatty Acid, Monohydroxy	NA	NA	-0.446799	0.0847263	-2.21652	0.0314321	0.357567	-3.72822	Non Significant
1-oleoyl-2-docosahexaenoyl-GPC (18:1/22:6)*	Lipid	Phosphatidylcholine (PC)	NA	HMDB08123	0.229678	0.195852	2.21203	0.031761	0.357567	-3.73676	Non Significant
sphinganine-1-phosphate	Lipid	Sphingolipid Synthesis	NA	HMDB01383	0.292332	0.350409	2.18882	0.0335099	0.360999	-3.78065	Non Significant
indolepropionate	Amino Acid	Tryptophan Metabolism	NA	HMDB02302	-0.702443	-0.0528239	-2.18599	0.0337293	0.360999	-3.78599	Non Significant
glycosyl ceramide (d18:1/20:0, d16:1/22:0)*	Lipid	Hexosylceramides (HCER)	NA	NA	-0.289025	0.260523	-2.1815	0.034079	0.360999	-3.79442	Non Significant
linoleoylcarnitine (C18:2)*	Lipid	Fatty Acid Metabolism (Acyl Carnitine, Polyunsaturated)	NA	HMDB06469	0.407778	0.0247656	2.17917	0.0342622	0.360999	-3.7988	Non Significant
gamma-glutamylcitrulline*	Peptide	Gamma-glutamyl Amino Acid	NA	NA	-0.492383	0.19343	-2.16817	0.0351371	0.360999	-3.8194	Non Significant
linoleoylcholine*	Lipid	Fatty Acid Metabolism (Acyl Choline)	NA	NA	-0.838332	0.00421836	-2.1675	0.035191	0.360999	-3.82065	Non Significant
1-stearoyl-2-docosahexaenoyl-GPC (18:0/22:6)	Lipid	Phosphatidylcholine (PC)	NA	NA	0.284892	-0.0685608	2.15146	0.0365041	0.360999	-3.85053	Non Significant
pregnenolone sulfate	Lipid	Pregnenolone Steroids	NA	HMDB00774	0.83407	-0.603187	2.14778	0.0368113	0.360999	-3.85736	Non Significant
1-(1-enyl-palmitoyl)-2-linoleoyl-GPC (P-16:0/18:2)*	Lipid	Plasmalogen	NA	HMDB11211	-0.260455	-0.0509383	-2.14502	0.0370437	0.360999	-3.86248	Non Significant
sarcosine	Amino Acid	Glycine, Serine and Threonine Metabolism	C00213	HMDB00271	0.238955	0.270783	2.13684	0.0377386	0.360999	-3.87761	Non Significant
branched-chain fatty acid 18:0 (2)	Lipid	Fatty Acid, Branched	NA	NA	-0.33812	-0.188242	-2.13665	0.0377549	0.360999	-3.87796	Non Significant
10-undecenoate (11:1n1)	Lipid	Medium Chain Fatty Acid	C13910	HMDB33724	-0.418127	0.763719	-2.10591	0.0404714	0.381744	-3.93441	Non Significant
sphingosine 1-phosphate	Lipid	Sphingosines	C06124	HMDB00277	0.231269	0.181782	2.09841	0.0411593	0.383056	-3.94808	Non Significant
1-arachidonoyl-GPC* (20:4)*	Lipid	Lysophospholipid	C05208	HMDB10395	0.294132	-0.0940596	2.08069	0.0428262	0.385542	-3.98022	Non Significant
1-carboxyethylleucine	Amino Acid	Leucine, Isoleucine and Valine Metabolism	NA	NA	0.47873	-0.0160181	2.07033	0.0438272	0.385542	-3.9989	Non Significant
alpha-ketoglutarate	Energy	TCA Cycle	C00026	HMDB00208	0.295629	0.0015882	2.06701	0.0441531	0.385542	-4.00489	Non Significant
gamma-CEHC	Cofactors and Vitamins	Tocopherol Metabolism	NA	HMDB01931	-0.563974	-0.22023	-2.06522	0.0443294	0.385542	-4.00811	Non Significant
N-acetylcitrulline	Amino Acid	Urea cycle; Arginine and Proline Metabolism	C15532	HMDB00856	0.765598	-0.617371	2.05643	0.045203	0.385542	-4.02386	Non Significant
androsterone sulfate	Lipid	Androgenic Steroids	NA	HMDB02759	-0.764834	0.455473	-2.0513	0.0457203	0.385542	-4.03304	Non Significant
oxalate (ethanedioate)	Cofactors and Vitamins	Ascorbate and Aldarate Metabolism	C00209	HMDB02329	-0.31369	0.146247	-2.04974	0.0458779	0.385542	-4.03581	Non Significant
octadecanedioylcarnitine (C18-DC)*	Lipid	Fatty Acid Metabolism (Acyl Carnitine, Dicarboxylate)	NA	NA	-0.444946	-0.0799287	-2.04736	0.0461212	0.385542	-4.04007	Non Significant
dihomolinolenate (20:3n3 or 3n6)	Lipid	Long Chain Polyunsaturated Fatty Acid (n3 and n6)	C03242	HMDB02925	0.39189	-0.0341173	2.04465	0.0463976	0.385542	-4.04489	Non Significant
isovalerylglycine	Amino Acid	Leucine, Isoleucine and Valine Metabolism	NA	HMDB00678	-0.610639	-0.364966	-2.02234	0.0487363	0.385753	-4.08446	Non Significant
gamma-glutamylisoleucine*	Peptide	Gamma-glutamyl Amino Acid	NA	HMDB11170	0.257993	-0.2214	2.0214	0.0488375	0.385753	-4.08613	Non Significant
hydroxy-CMPF*	Lipid	Fatty Acid, Dicarboxylate	NA	NA	-0.903728	-0.24861	-2.01673	0.0493406	0.385753	-4.09436	Non Significant
p-cresol glucuronide*	Amino Acid	Tyrosine Metabolism	NA	HMDB11686	-1.11895	0.0332696	-2.01009	0.0500631	0.385753	-4.10603	Non Significant
sphingomyelin (d17:1/14:0, d16:1/15:0)*	Lipid	Sphingomyelins	NA	NA	-0.303825	0.613623	-2.00958	0.050119	0.385753	-4.10693	Non Significant
1-carboxyethylphenylalanine	Amino Acid	Phenylalanine Metabolism	NA	NA	0.500135	-0.115042	2.00758	0.0503392	0.385753	-4.11044	Non Significant
5alpha-androstan-3alpha,17beta-diol monosulfate (1)	Lipid	Androgenic Steroids	NA	NA	-0.76467	0.240914	-2.00503	0.0506208	0.385753	-4.11492	Non Significant
pentose acid*	Partially Characterized Molecules	Partially Characterized Molecules	NA	NA	-0.768231	0.103078	-2.00301	0.0508442	0.385753	-4.11845	Non Significant
arginine	Amino Acid	Urea cycle; Arginine and Proline Metabolism	C00062	HMDB00517	-0.342637	-0.437316	-1.99731	0.0514807	0.386382	-4.12842	Non Significant
3-carboxy-4-methyl-5-pentyl-2-furanpropionate (3-CMPFP)	Lipid	Fatty Acid, Dicarboxylate	NA	NA	-0.400972	0.0380743	-1.99208	0.0520713	0.386657	-4.13756	Non Significant
mannitol/sorbitol	Carbohydrate	Fructose, Mannose and Galactose Metabolism	C00794	HMDB00247	0.620758	0.570846	1.98045	0.0534044	0.388229	-4.15778	Non Significant
oleoyl-linoleoyl-glycerol (18:1/18:2) [2]	Lipid	Diacylglycerol	NA	HMDB07219	0.460516	-0.0514217	1.97671	0.0538382	0.388229	-4.16425	Non Significant
hydroxyproline	Amino Acid	Urea cycle; Arginine and Proline Metabolism	C01157	HMDB00725	0.406864	-0.181189	1.97574	0.0539516	0.388229	-4.16593	Non Significant
palmitoylcholine	Lipid	Fatty Acid Metabolism (Acyl Choline)	NA	NA	-0.71415	-0.13582	-1.95832	0.0560218	0.399013	-4.19599	Non Significant
1-linolenoyl-GPC (18:3)*	Lipid	Lysophospholipid	NA	HMDB10388	-0.310994	0.249325	-1.94412	0.0577582	0.400917	-4.22031	Non Significant
N-acetylarginine	Amino Acid	Urea cycle; Arginine and Proline Metabolism	C02562	HMDB04620	0.329503	-0.22484	1.93926	0.058364	0.400917	-4.22861	Non Significant
cysteine s-sulfate	Amino Acid	Methionine, Cysteine, SAM and Taurine Metabolism	C05824	HMDB00731	0.381038	0.191452	1.936	0.0587722	0.400917	-4.23416	Non Significant
imidazole propionate	Amino Acid	Histidine Metabolism	NA	HMDB02271	0.515301	-0.00525804	1.93489	0.0589123	0.400917	-4.23605	Non Significant
sphingomyelin (d18:1/24:1, d18:2/24:0)*	Lipid	Sphingomyelins	NA	HMDB12107	0.15391	0.0891921	1.92398	0.0603012	0.400917	-4.25456	Non Significant
docosapentaenoate (n6 DPA; 22:5n6)	Lipid	Long Chain Polyunsaturated Fatty Acid (n3 and n6)	C16513	HMDB01976	0.543864	-1.02823	1.9225	0.0604914	0.400917	-4.25706	Non Significant
phenylalanine	Amino Acid	Phenylalanine Metabolism	C00079	HMDB00159	0.135631	0.0097087	1.92143	0.0606297	0.400917	-4.25887	Non Significant
3-methylglutaconate	Amino Acid	Leucine, Isoleucine and Valine Metabolism	NA	HMDB00522	-0.272918	0.215744	-1.91624	0.0613044	0.400917	-4.26765	Non Significant
1-linoleoyl-GPC (18:2)	Lipid	Lysophospholipid	C04100	HMDB10386	-0.265782	0.0181505	-1.91335	0.0616818	0.400917	-4.27252	Non Significant
1-palmitoyl-2-linoleoyl-GPC (16:0/18:2)	Lipid	Phosphatidylcholine (PC)	NA	HMDB07973	-0.131884	0.0395406	-1.91068	0.0620329	0.400917	-4.27702	Non Significant
palmitoyl-linoleoyl-glycerol (16:0/18:2) [2]*	Lipid	Diacylglycerol	NA	NA	0.693816	-1.22643	1.90023	0.0634228	0.406138	-4.29457	Non Significant
6-oxopiperidine-2-carboxylate	Amino Acid	Lysine Metabolism	NA	HMDB61705	0.309261	-0.333858	1.88842	0.0650252	0.412614	-4.3143	Non Significant
N-acetylglutamine	Amino Acid	Glutamate Metabolism	C02716	HMDB06029	0.395259	-0.111613	1.87618	0.0667223	0.416019	-4.33464	Non Significant
1-linoleoyl-GPE (18:2)*	Lipid	Lysophospholipid	NA	HMDB11507	-0.278801	0.153796	-1.87595	0.0667538	0.416019	-4.33501	Non Significant
linoleoyl-linolenoyl-glycerol (18:2/18:3) [2]*	Lipid	Diacylglycerol	NA	NA	0.714629	-0.664713	1.87022	0.0675625	0.416083	-4.34451	Non Significant
guanidinoacetate	Amino Acid	Creatine Metabolism	C00581	HMDB00128	-0.22281	-0.0950852	-1.8615	0.0688067	0.416083	-4.35888	Non Significant
glycerate	Carbohydrate	Glycolysis, Gluconeogenesis, and Pyruvate Metabolism	C00258	HMDB00139	-0.269538	-0.0578999	-1.85998	0.0690258	0.416083	-4.36139	Non Significant
taurocholate	Lipid	Primary Bile Acid Metabolism	C05122	HMDB00036	1.08628	-0.97315	1.85835	0.0692619	0.416083	-4.36407	Non Significant
leucine	Amino Acid	Leucine, Isoleucine and Valine Metabolism	NA	NA	0.153393	0.0645418	1.85502	0.0697445	0.416083	-4.36953	Non Significant
sebacate (C10-DC)	Lipid	Fatty Acid, Dicarboxylate	C08277	HMDB00792	-0.439093	0.0535806	-1.85017	0.070453	0.416748	-4.37748	Non Significant
N-acetylglucosaminylasparagine	Carbohydrate	Aminosugar Metabolism	C04540	HMDB00489	-0.489118	-0.100002	-1.8381	0.0722448	0.420801	-4.3972	Non Significant
glycohyocholate	Lipid	Secondary Bile Acid Metabolism	NA	NA	0.668662	-0.928556	1.83586	0.0725807	0.420801	-4.40084	Non Significant
1-myristoyl-2-palmitoyl-GPC (14:0/16:0)	Lipid	Phosphatidylcholine (PC)	NA	HMDB07869	-0.491924	0.668018	-1.83021	0.0734357	0.420801	-4.41002	Non Significant
creatine	Amino Acid	Creatine Metabolism	C00300	HMDB00064	0.402762	0.188633	1.82946	0.0735497	0.420801	-4.41124	Non Significant
adrenate (22:4n6)	Lipid	Long Chain Polyunsaturated Fatty Acid (n3 and n6)	C16527	HMDB02226	0.414701	0.0052748	1.8088	0.0767514	0.433757	-4.44458	Non Significant
3-amino-2-piperidone	Amino Acid	Urea cycle; Arginine and Proline Metabolism	NA	HMDB00323	0.223419	0.125418	1.80687	0.0770571	0.433757	-4.44768	Non Significant
palmitoyl ethanolamide	Lipid	Endocannabinoid	C16512	HMDB02100	0.229356	0.0661418	1.79837	0.0784132	0.437859	-4.4613	Non Significant
sphingomyelin (d17:1/16:0, d18:1/15:0, d16:1/17:0)*	Lipid	Sphingomyelins	NA	NA	-0.187368	0.428542	-1.79164	0.0795003	0.440406	-4.47203	Non Significant
1-(1-enyl-palmitoyl)-2-oleoyl-GPC (P-16:0/18:1)*	Lipid	Plasmalogen	NA	NA	-0.185412	-0.0498693	-1.78259	0.0809831	0.443304	-4.48642	Non Significant
1,2-dilinoleoyl-GPC (18:2/18:2)	Lipid	Phosphatidylcholine (PC)	NA	HMDB08138	-0.27315	0.221019	-1.78071	0.0812935	0.443304	-4.4894	Non Significant
eicosenedioate (C20:1-DC)*	Lipid	Fatty Acid, Dicarboxylate	NA	NA	0.569931	-0.709883	1.77076	0.0829544	0.448465	-4.50512	Non Significant
oleoylcholine	Lipid	Fatty Acid Metabolism (Acyl Choline)	NA	NA	-0.671015	-0.196122	-1.76618	0.0837291	0.448465	-4.51233	Non Significant
valine	Amino Acid	Leucine, Isoleucine and Valine Metabolism	C00183	HMDB00883	0.152453	0.155461	1.76191	0.0844573	0.448465	-4.51905	Non Significant
cholate	Lipid	Primary Bile Acid Metabolism	C00695	HMDB00619	0.958199	0.25554	1.75985	0.08481	0.448465	-4.52228	Non Significant
glycolithocholate	Lipid	Secondary Bile Acid Metabolism	C15557	HMDB00698	-0.923645	-0.601735	-1.7533	0.0859396	0.450076	-4.53254	Non Significant
N1-methylinosine	Nucleotide	Purine Metabolism, (Hypo)Xanthine/Inosine containing	NA	HMDB02721	0.201017	-0.219896	1.74381	0.0875977	0.450076	-4.54733	Non Significant
dihomolinoleate (20:2n6)	Lipid	Long Chain Polyunsaturated Fatty Acid (n3 and n6)	C16525	HMDB05060	0.407983	0.295562	1.74036	0.0882085	0.450076	-4.5527	Non Significant
3-hydroxyoctanoylcarnitine (1)	Lipid	Fatty Acid Metabolism (Acyl Carnitine, Hydroxy)	NA	NA	-0.460683	0.206184	-1.73881	0.0884824	0.450076	-4.55509	Non Significant
N-acetylglycine	Amino Acid	Glycine, Serine and Threonine Metabolism	NA	HMDB00532	-0.450969	0.00369354	-1.73726	0.0887582	0.450076	-4.5575	Non Significant
azelate (C9-DC)	Lipid	Fatty Acid, Dicarboxylate	C08261	HMDB00784	-0.301354	0.0116529	-1.736	0.0889836	0.450076	-4.55946	Non Significant
deoxycholic acid glucuronide	Lipid	Secondary Bile Acid Metabolism	NA	NA	-0.776504	-0.314181	-1.73017	0.0900301	0.452093	-4.56848	Non Significant
lanthionine	Amino Acid	Methionine, Cysteine, SAM and Taurine Metabolism	NA	NA	-0.60752	-0.932048	-1.72406	0.0911364	0.45438	-4.5779	Non Significant
cysteine	Amino Acid	Methionine, Cysteine, SAM and Taurine Metabolism	C00097	HMDB00574	-0.182671	0.343042	-1.71818	0.092213	0.454461	-4.58695	Non Significant
N-acetylneuraminate	Carbohydrate	Aminosugar Metabolism	C00270	HMDB00230	0.182133	-0.0490819	1.71687	0.0924548	0.454461	-4.58896	Non Significant
myo-inositol	Lipid	Inositol Metabolism	C00137	HMDB00211	-0.17175	0.0579297	-1.70427	0.0948007	0.457823	-4.60824	Non Significant
1-carboxyethylvaline	Amino Acid	Leucine, Isoleucine and Valine Metabolism	NA	NA	0.356451	0.101148	1.70367	0.0949135	0.457823	-4.60915	Non Significant
gentisate	Amino Acid	Tyrosine Metabolism	C00628	HMDB00152	-0.626141	0.26275	-1.69365	0.0968165	0.457823	-4.62439	Non Significant
N-acetylmethionine	Amino Acid	Methionine, Cysteine, SAM and Taurine Metabolism	C02712	HMDB11745	-0.306409	-0.279364	-1.6923	0.0970757	0.457823	-4.62644	Non Significant
oleoyl-linoleoyl-glycerol (18:1/18:2) [1]	Lipid	Diacylglycerol	NA	HMDB07219	0.377244	-0.0787067	1.68467	0.0985486	0.457823	-4.63797	Non Significant
galactonate	Carbohydrate	Fructose, Mannose and Galactose Metabolism	C00880	HMDB00565	-0.991296	-0.577338	-1.68367	0.0987436	0.457823	-4.63949	Non Significant
hydroxy-N6,N6,N6-trimethyllysine*	Amino Acid	Lysine Metabolism	NA	NA	0.256997	-0.100768	1.68072	0.0993183	0.457823	-4.64393	Non Significant
N-acetylvaline	Amino Acid	Leucine, Isoleucine and Valine Metabolism	NA	HMDB11757	0.135278	0.070657	1.67863	0.0997288	0.457823	-4.64708	Non Significant
gamma-glutamylglutamate	Peptide	Gamma-glutamyl Amino Acid	C05282	HMDB11737	0.353766	-0.539307	1.67482	0.100478	0.457823	-4.6528	Non Significant
N-methyltaurine	Amino Acid	Methionine, Cysteine, SAM and Taurine Metabolism	NA	NA	0.777154	-1.21729	1.66914	0.101605	0.457823	-4.66133	Non Significant
1-(1-enyl-palmitoyl)-2-arachidonoyl-GPC (P-16:0/20:4)*	Lipid	Plasmalogen	NA	HMDB11220	0.237319	-0.101544	1.66584	0.102264	0.457823	-4.66626	Non Significant
branched-chain, straight-chain, or cyclopropyl 10:1 fatty acid (1)*	Partially Characterized Molecules	Partially Characterized Molecules	NA	NA	-0.733375	0.362049	-1.66374	0.102685	0.457823	-4.6694	Non Significant
dihomo-linoleoylcarnitine (C20:2)*	Lipid	Fatty Acid Metabolism (Acyl Carnitine, Polyunsaturated)	NA	NA	0.328418	-0.0373918	1.66369	0.102696	0.457823	-4.66947	Non Significant
cortolone glucuronide (1)	Lipid	Corticosteroids	NA	NA	0.392763	0.102913	1.65938	0.103565	0.457823	-4.6759	Non Significant
dodecanedioate (C12)	Lipid	Fatty Acid, Dicarboxylate	C02678	HMDB00623	-0.489926	0.37297	-1.65742	0.103961	0.457823	-4.67881	Non Significant
N-acetylputrescine	Amino Acid	Polyamine Metabolism	C02714	HMDB02064	0.23051	0.0437258	1.65626	0.104197	0.457823	-4.68054	Non Significant
octadecenedioate (C18:1-DC)	Lipid	Fatty Acid, Dicarboxylate	NA	NA	-0.387288	-0.177318	-1.65581	0.104289	0.457823	-4.68121	Non Significant
1-palmitoyl-2-docosahexaenoyl-GPC (16:0/22:6)	Lipid	Phosphatidylcholine (PC)	NA	HMDB07991	0.15654	-0.0358001	1.64605	0.106291	0.460475	-4.69568	Non Significant
biliverdin	Cofactors and Vitamins	Hemoglobin and Porphyrin Metabolism	C00500	HMDB01008	-0.396158	-0.0556986	-1.64493	0.106522	0.460475	-4.69733	Non Significant
gamma-glutamylleucine	Peptide	Gamma-glutamyl Amino Acid	NA	HMDB11171	0.26442	-0.121558	1.64244	0.107039	0.460475	-4.70101	Non Significant
2-aminooctanoate	Lipid	Fatty Acid, Amino	NA	HMDB00991	-0.523001	0.0977429	-1.63763	0.108044	0.460475	-4.70811	Non Significant
glycerol 3-phosphate	Lipid	Glycerolipid Metabolism	C00093	HMDB00126	0.494215	-0.374467	1.63692	0.108192	0.460475	-4.70915	Non Significant
1-carboxyethylisoleucine	Amino Acid	Leucine, Isoleucine and Valine Metabolism	NA	NA	0.460066	-0.0428815	1.62995	0.109662	0.463905	-4.71939	Non Significant
thyroxine	Amino Acid	Tyrosine Metabolism	C01829	HMDB01918	0.16801	0.127685	1.61611	0.112629	0.473584	-4.7396	Non Significant
3-carboxy-4-methyl-5-propyl-2-furanpropanoate (CMPF)	Lipid	Fatty Acid, Dicarboxylate	NA	HMDB61112	-0.713007	-0.479857	-1.61238	0.113439	0.474136	-4.74502	Non Significant
N-methylproline	Amino Acid	Urea cycle; Arginine and Proline Metabolism	NA	NA	-0.837176	0.468642	-1.60292	0.115518	0.477275	-4.75872	Non Significant
lithocholate sulfate (1)	Lipid	Secondary Bile Acid Metabolism	NA	NA	-0.732148	-0.21634	-1.59847	0.116506	0.477275	-4.76515	Non Significant
cortisone	Lipid	Corticosteroids	C00762	HMDB02802	0.193604	0.116311	1.59595	0.117068	0.477275	-4.76877	Non Significant
1-stearoyl-GPC (18:0)	Lipid	Lysophospholipid	NA	HMDB10384	0.162988	-0.138683	1.59545	0.117181	0.477275	-4.7695	Non Significant
docosadienoate (22:2n6)	Lipid	Long Chain Polyunsaturated Fatty Acid (n3 and n6)	C16533	HMDB61714	0.344853	0.0722633	1.59317	0.117692	0.477275	-4.77277	Non Significant
1-palmitoyl-GPC (16:0)	Lipid	Lysophospholipid	NA	HMDB10382	0.116817	-0.0726786	1.58796	0.118867	0.477275	-4.78025	Non Significant
2-methylserine	Amino Acid	Glycine, Serine and Threonine Metabolism	C02115	NA	0.163713	0.0405507	1.58747	0.118977	0.477275	-4.78094	Non Significant
2-ketocaprylate	Amino Acid	Leucine, Isoleucine and Valine Metabolism	NA	HMDB13211	-0.421688	0.400273	-1.58064	0.120533	0.479906	-4.79071	Non Significant
sphingomyelin (d18:1/21:0, d17:1/22:0, d16:1/23:0)*	Lipid	Sphingomyelins	NA	NA	-0.194159	0.583142	-1.57316	0.122255	0.479906	-4.80135	Non Significant
glyco-beta-muricholate	Lipid	Primary Bile Acid Metabolism	NA	NA	0.799491	-1.31855	1.56971	0.123057	0.479906	-4.80625	Non Significant
4-hydroxy-2-oxoglutaric acid	Lipid	Fatty Acid, Dicarboxylate	C01127	HMDB02070	0.275665	0.535804	1.56919	0.123177	0.479906	-4.80698	Non Significant
tiglyl carnitine (C5)	Amino Acid	Leucine, Isoleucine and Valine Metabolism	NA	HMDB02366	-0.32177	0.200463	-1.56143	0.124997	0.479906	-4.81796	Non Significant
stearoylcholine*	Lipid	Fatty Acid Metabolism (Acyl Choline)	NA	NA	-0.6697	-0.963351	-1.56133	0.125019	0.479906	-4.81809	Non Significant
xanthurenate	Amino Acid	Tryptophan Metabolism	C02470	HMDB00881	-0.625601	-1.01842	-1.56073	0.125162	0.479906	-4.81895	Non Significant
gamma-glutamyltyrosine	Peptide	Gamma-glutamyl Amino Acid	NA	HMDB11741	0.178021	0.0464708	1.55759	0.125904	0.479906	-4.82337	Non Significant
N6-methyllysine	Amino Acid	Lysine Metabolism	C02728	HMDB02038	-0.548749	0.936454	-1.55578	0.126333	0.479906	-4.82591	Non Significant
3-hydroxydecanoylcarnitine	Lipid	Fatty Acid Metabolism (Acyl Carnitine, Hydroxy)	NA	HMDB61636	-0.450703	0.197146	-1.55505	0.126508	0.479906	-4.82694	Non Significant
3-hydroxyoleoylcarnitine	Lipid	Fatty Acid Metabolism (Acyl Carnitine, Hydroxy)	NA	NA	0.325812	-0.309814	1.55212	0.127207	0.479948	-4.83106	Non Significant
taurocholenate sulfate*	Lipid	Secondary Bile Acid Metabolism	NA	NA	0.423938	-0.35053	1.54442	0.129059	0.48432	-4.84184	Non Significant
linoleate (18:2n6)	Lipid	Long Chain Polyunsaturated Fatty Acid (n3 and n6)	C01595	HMDB00673	0.371129	0.055985	1.52784	0.13312	0.495924	-4.86489	Non Significant
histidine	Amino Acid	Histidine Metabolism	C00135	HMDB00177	0.0859514	0.0254203	1.52325	0.134261	0.495924	-4.87123	Non Significant
citraconate/glutaconate	Energy	TCA Cycle	NA	NA	-1.04894	1.4289	-1.52317	0.134283	0.495924	-4.87135	Non Significant
glycodeoxycholate 3-sulfate	Lipid	Secondary Bile Acid Metabolism	NA	NA	0.507553	-0.15723	1.50393	0.139157	0.511135	-4.89775	Non Significant
3-hydroxyhexanoate	Lipid	Fatty Acid, Monohydroxy	NA	NA	-0.276162	0.10971	-1.50117	0.139867	0.511135	-4.90151	Non Significant
1-carboxyethyltyrosine	Amino Acid	Tyrosine Metabolism	NA	NA	0.50052	-0.428052	1.49696	0.140955	0.512429	-4.90723	Non Significant
pantothenate (Vitamin B5)	Cofactors and Vitamins	Pantothenate and CoA Metabolism	C00864	HMDB00210	0.231186	0.212076	1.49211	0.14222	0.514194	-4.91381	Non Significant
3-methyl-2-oxovalerate	Amino Acid	Leucine, Isoleucine and Valine Metabolism	C00671	HMDB03736	0.160637	0.158642	1.48729	0.143484	0.514194	-4.92033	Non Significant
arachidoylcarnitine (C20)*	Lipid	Fatty Acid Metabolism (Acyl Carnitine, Long Chain Saturated)	NA	HMDB06460	-0.306598	-0.302199	-1.4844	0.144245	0.514194	-4.92422	Non Significant
sphingomyelin (d18:2/18:1)*	Lipid	Sphingomyelins	NA	NA	0.161319	0.356282	1.48026	0.145343	0.514194	-4.9298	Non Significant
threonine	Amino Acid	Glycine, Serine and Threonine Metabolism	C00188	HMDB00167	0.132229	0.0452095	1.47925	0.14561	0.514194	-4.93115	Non Significant
citrulline	Amino Acid	Urea cycle; Arginine and Proline Metabolism	C00327	HMDB00904	-0.185129	-0.0141946	-1.47832	0.14586	0.514194	-4.93241	Non Significant
glyco-alpha-muricholate	Lipid	Primary Bile Acid Metabolism	NA	NA	0.408812	-1.18324	1.47415	0.146976	0.515522	-4.93801	Non Significant
stearoylcarnitine (C18)	Lipid	Fatty Acid Metabolism (Acyl Carnitine, Long Chain Saturated)	NA	HMDB00848	-0.222949	0.0843116	-1.46883	0.148408	0.516069	-4.94512	Non Significant
deoxycholate	Lipid	Secondary Bile Acid Metabolism	C04483	HMDB00626	0.535446	0.0597025	1.46808	0.14861	0.516069	-4.94612	Non Significant
linoleoyl-docosahexaenoyl-glycerol (18:2/22:6) [2]*	Lipid	Diacylglycerol	NA	NA	0.577532	-1.45459	1.4565	0.151769	0.520042	-4.96151	Non Significant
hexadecanedioate (C16)	Lipid	Fatty Acid, Dicarboxylate	C19615	HMDB00672	-0.32124	-0.00897644	-1.45263	0.152837	0.520042	-4.96664	Non Significant
2S,3R-dihydroxybutyrate	Lipid	Fatty Acid, Dihydroxy	NA	HMDB02453	-0.266876	0.434187	-1.44838	0.154016	0.520042	-4.97224	Non Significant
pregnanediol-3-glucuronide	Lipid	Progestin Steroids	NA	HMDB10318	0.564819	0.469733	1.44708	0.154379	0.520042	-4.97397	Non Significant
methionine sulfone	Amino Acid	Methionine, Cysteine, SAM and Taurine Metabolism	NA	NA	0.287697	-0.203918	1.4465	0.154541	0.520042	-4.97473	Non Significant
N-palmitoyl-sphingosine (d18:1/16:0)	Lipid	Ceramides	NA	HMDB04949	0.165886	0.100633	1.44584	0.154725	0.520042	-4.9756	Non Significant
3-hydroxyoctanoylcarnitine (2)	Lipid	Fatty Acid Metabolism (Acyl Carnitine, Hydroxy)	NA	NA	-0.337001	0.0850489	-1.43982	0.156414	0.520042	-4.9835	Non Significant
1-(1-enyl-palmitoyl)-2-arachidonoyl-GPE (P-16:0/20:4)*	Lipid	Plasmalogen	NA	HMDB11352	0.236484	0.0581935	1.43972	0.156442	0.520042	-4.98364	Non Significant
7-HOCA	Lipid	Sterol	C17337	HMDB12458	-0.228059	0.0819891	-1.43783	0.156974	0.520042	-4.98611	Non Significant
12,13-DiHOME	Lipid	Fatty Acid, Dihydroxy	C14829	HMDB04705	-0.495321	-0.657481	-1.43581	0.157546	0.520042	-4.98875	Non Significant
1-linoleoyl-2-linolenoyl-GPC (18:2/18:3)*	Lipid	Phosphatidylcholine (PC)	NA	HMDB08141	-0.264881	0.482042	-1.42963	0.159303	0.520042	-4.99681	Non Significant
N2,N5-diacetylornithine	Amino Acid	Urea cycle; Arginine and Proline Metabolism	NA	NA	-0.337223	-0.286866	-1.42863	0.15959	0.520042	-4.99812	Non Significant
gamma-glutamyl-epsilon-lysine	Peptide	Gamma-glutamyl Amino Acid	NA	HMDB03869	-0.424488	-0.856331	-1.42843	0.159649	0.520042	-4.99839	Non Significant
arabonate/xylonate	Carbohydrate	Pentose Metabolism	NA	NA	-0.283509	0.118292	-1.42655	0.160185	0.520042	-5.00082	Non Significant
N-oleoylserine	Lipid	Endocannabinoid	NA	NA	0.246351	0.160896	1.4196	0.16219	0.524113	-5.00984	Non Significant
phenylacetylglutamine	Peptide	Acetylated Peptides	C04148	HMDB06344	-0.383587	0.197278	-1.40185	0.167399	0.538452	-5.03269	Non Significant
oleoyl ethanolamide	Lipid	Endocannabinoid	NA	HMDB02088	0.412017	-0.227599	1.39374	0.16982	0.54164	-5.04304	Non Significant
oleoylcarnitine (C18:1)	Lipid	Fatty Acid Metabolism (Acyl Carnitine, Monounsaturated)	NA	HMDB05065	0.203774	0.0714918	1.39205	0.170329	0.54164	-5.04519	Non Significant
hexadecasphingosine (d16:1)*	Lipid	Sphingosines	NA	NA	-0.338022	0.161344	-1.39076	0.170718	0.54164	-5.04683	Non Significant
maltose	Carbohydrate	Glycogen Metabolism	C00208	HMDB00163	-0.465274	-0.0921847	-1.38687	0.171893	0.541791	-5.05176	Non Significant
tetradecanedioate (C14)	Lipid	Fatty Acid, Dicarboxylate	NA	HMDB00872	-0.358772	0.284439	-1.38547	0.172318	0.541791	-5.05354	Non Significant
1-(1-enyl-stearoyl)-2-arachidonoyl-GPE (P-18:0/20:4)*	Lipid	Plasmalogen	NA	HMDB05779	0.260425	0.136154	1.38062	0.173797	0.543991	-5.05967	Non Significant
5-methyluridine (ribothymidine)	Nucleotide	Pyrimidine Metabolism, Uracil containing	NA	HMDB00884	-0.119354	0.0723051	-1.37082	0.176812	0.548119	-5.07199	Non Significant
propionylglycine (C3)	Lipid	Fatty Acid Metabolism (also BCAA Metabolism)	NA	HMDB00783	-0.484178	-1.51131	-1.36997	0.177075	0.548119	-5.07305	Non Significant
1-palmitoyl-2-linoleoyl-GPE (16:0/18:2)	Lipid	Phosphatidylethanolamine (PE)	NA	HMDB05322	-0.372354	-0.130766	-1.36869	0.177471	0.548119	-5.07465	Non Significant
bilirubin	Cofactors and Vitamins	Hemoglobin and Porphyrin Metabolism	C00486	HMDB00054	-0.238793	0.286018	-1.34783	0.184043	0.56489	-5.10058	Non Significant
glutarate (C5-DC)	Lipid	Fatty Acid, Dicarboxylate	C00489	HMDB00661	0.356048	-0.153831	1.34634	0.18452	0.56489	-5.10242	Non Significant
sphingomyelin (d18:2/16:0, d18:1/16:1)*	Lipid	Sphingomyelins	NA	NA	0.109582	-0.00878061	1.34295	0.18561	0.565303	-5.1066	Non Significant
asparagine	Amino Acid	Alanine and Aspartate Metabolism	C00152	HMDB00168	0.0843674	0.141317	1.33914	0.186836	0.565303	-5.11128	Non Significant
ribitol	Carbohydrate	Pentose Metabolism	C00474	HMDB00508	0.137039	-0.0696325	1.33837	0.187085	0.565303	-5.11222	Non Significant
ceramide (d18:1/17:0, d17:1/18:0)*	Lipid	Ceramides	NA	NA	0.410259	-0.381722	1.32768	0.190568	0.573347	-5.12529	Non Significant
4-hydroxyphenylacetylglutamine	Peptide	Acetylated Peptides	NA	NA	-0.484316	-0.425989	-1.32305	0.19209	0.575446	-5.13091	Non Significant
2-methylbutyrylcarnitine (C5)	Amino Acid	Leucine, Isoleucine and Valine Metabolism	NA	HMDB00378	0.370375	-0.547832	1.30952	0.196596	0.581555	-5.14725	Non Significant
sphingomyelin (d18:2/24:2)*	Lipid	Sphingomyelins	NA	NA	0.143263	-0.0225732	1.30571	0.197879	0.581555	-5.15182	Non Significant
3-hydroxyadipate	Lipid	Fatty Acid, Dicarboxylate	NA	HMDB00345	-0.32915	0.096197	-1.30473	0.198209	0.581555	-5.15299	Non Significant
branched chain 14:0 dicarboxylic acid	Lipid	Fatty Acid, Dicarboxylate	NA	NA	-0.68285	-0.0142356	-1.30465	0.198237	0.581555	-5.15309	Non Significant
campesterol	Lipid	Sterol	C01789	HMDB02869	0.267699	-0.94402	1.30448	0.198295	0.581555	-5.1533	Non Significant
ceramide (d16:1/24:1, d18:1/22:1)*	Lipid	Ceramides	NA	NA	-0.79722	-0.840686	-1.30024	0.199733	0.583322	-5.15837	Non Significant
glycochenodeoxycholate 3-sulfate	Lipid	Primary Bile Acid Metabolism	NA	NA	0.430368	-0.525059	1.294	0.201861	0.584356	-5.1658	Non Significant
sphingomyelin (d18:1/20:2, d18:2/20:1, d16:1/22:2)*	Lipid	Sphingomyelins	NA	NA	0.180297	0.361548	1.29238	0.202417	0.584356	-5.16772	Non Significant
glycocholate	Lipid	Primary Bile Acid Metabolism	C01921	HMDB00138	0.484202	-0.687186	1.28898	0.203588	0.584356	-5.17176	Non Significant
urea	Amino Acid	Urea cycle; Arginine and Proline Metabolism	C00086	HMDB00294	-0.169728	0.294147	-1.28757	0.204074	0.584356	-5.17342	Non Significant
16a-hydroxy DHEA 3-sulfate	Lipid	Androgenic Steroids	NA	NA	0.49696	-0.26319	1.28614	0.204568	0.584356	-5.17511	Non Significant
ornithine	Amino Acid	Urea cycle; Arginine and Proline Metabolism	C00077	HMDB03374	0.133125	0.136962	1.28457	0.205111	0.584356	-5.17696	Non Significant
N-acetyltryptophan	Amino Acid	Tryptophan Metabolism	C03137	HMDB13713	0.181449	0.120355	1.27871	0.207152	0.587773	-5.18387	Non Significant
valylglycine	Peptide	Dipeptide	NA	HMDB29127	-0.218929	-2.24064	-1.26663	0.211404	0.597408	-5.19801	Non Significant
bilirubin (E,Z or Z,E)*	Cofactors and Vitamins	Hemoglobin and Porphyrin Metabolism	NA	HMDB00488	-0.246771	0.241063	-1.264	0.21234	0.597633	-5.20107	Non Significant
indolelactate	Amino Acid	Tryptophan Metabolism	C02043	HMDB00671	-0.156464	0.229113	-1.25373	0.216016	0.599241	-5.21297	Non Significant
glucose	Carbohydrate	Glycolysis, Gluconeogenesis, and Pyruvate Metabolism	C00031	HMDB00122	0.118341	0.0381174	1.25264	0.216411	0.599241	-5.21423	Non Significant
methylmalonate (MMA)	Lipid	Fatty Acid Metabolism (also BCAA Metabolism)	C02170	HMDB00202	-0.217947	0.226459	-1.25259	0.216427	0.599241	-5.21428	Non Significant
pregnenediol sulfate (C21H34O5S)*	Lipid	Pregnenolone Steroids	NA	NA	0.317454	0.227893	1.25051	0.21718	0.599241	-5.21668	Non Significant
alanine	Amino Acid	Alanine and Aspartate Metabolism	C00041	HMDB00161	0.121638	0.0112436	1.25044	0.217203	0.599241	-5.21675	Non Significant
2-hydroxybutyrate/2-hydroxyisobutyrate	Amino Acid	Glutathione Metabolism	NA	NA	0.231704	0.357933	1.24415	0.219488	0.60316	-5.22398	Non Significant
ceramide (d18:1/20:0, d16:1/22:0, d20:1/18:0)*	Lipid	Ceramides	NA	NA	-0.182995	0.445017	-1.23761	0.221886	0.605324	-5.23146	Non Significant
1-palmitoyl-2-oleoyl-GPI (16:0/18:1)*	Lipid	Phosphatidylinositol (PI)	NA	HMDB09783	-0.253138	-0.0783269	-1.23674	0.222205	0.605324	-5.23245	Non Significant
2-hydroxylaurate	Lipid	Fatty Acid, Monohydroxy	NA	NA	-0.33756	-0.0848517	-1.23491	0.222877	0.605324	-5.23453	Non Significant
androstenediol (3alpha, 17alpha) monosulfate (3)	Lipid	Androgenic Steroids	NA	NA	-0.361767	0.312031	-1.23223	0.223867	0.605657	-5.23757	Non Significant
hexadecadienoate (16:2n6)	Lipid	Long Chain Polyunsaturated Fatty Acid (n3 and n6)	NA	HMDB00477	0.352343	0.136356	1.22358	0.227088	0.611996	-5.24737	Non Significant
N-behenoyl-sphingadienine (d18:2/22:0)*	Lipid	Ceramides	NA	NA	0.269376	0.129284	1.21682	0.229625	0.61497	-5.25497	Non Significant
nonanoylcarnitine (C9)	Lipid	Fatty Acid Metabolism (Acyl Carnitine, Medium Chain)	NA	HMDB13288	0.532332	-0.496053	1.2121	0.231412	0.61497	-5.26027	Non Significant
3-hydroxystearate	Lipid	Fatty Acid, Monohydroxy	NA	NA	-0.316144	-0.441611	-1.21159	0.231602	0.61497	-5.26083	Non Significant
cholesterol	Lipid	Sterol	C00187	HMDB00067	0.105118	0.145823	1.2113	0.231715	0.61497	-5.26116	Non Significant
cystathionine	Amino Acid	Methionine, Cysteine, SAM and Taurine Metabolism	C02291	HMDB00099	-0.365809	-0.206942	-1.20201	0.23526	0.619677	-5.2715	Non Significant
methionine sulfoxide	Amino Acid	Methionine, Cysteine, SAM and Taurine Metabolism	C02989	HMDB02005	0.213178	-0.126012	1.202	0.235264	0.619677	-5.27152	Non Significant
propionylcarnitine (C3)	Lipid	Fatty Acid Metabolism (also BCAA Metabolism)	C03017	HMDB00824	0.15505	-0.07477	1.19413	0.238297	0.623221	-5.28022	Non Significant
serine	Amino Acid	Glycine, Serine and Threonine Metabolism	C00065	HMDB00187	0.0976076	-0.0752859	1.19388	0.238395	0.623221	-5.28049	Non Significant
1-palmitoyl-2-arachidonoyl-GPI (16:0/20:4)*	Lipid	Phosphatidylinositol (PI)	NA	HMDB09789	0.211533	0.0441165	1.18658	0.241235	0.625964	-5.28852	Non Significant
1-palmitoyl-GPI* (16:0)	Lipid	Lysophospholipid	NA	HMDB61695	-0.315277	-0.235918	-1.1865	0.241269	0.625964	-5.28861	Non Significant
N-stearoyl-sphingadienine (d18:2/18:0)*	Lipid	Ceramides	NA	NA	0.308976	0.0848664	1.18357	0.242414	0.625964	-5.29181	Non Significant
palmitoleoyl-arachidonoyl-glycerol (16:1/20:4) [2]*	Lipid	Diacylglycerol	NA	NA	0.470366	-1.85523	1.182	0.243032	0.625964	-5.29353	Non Significant
N-acetyl-beta-alanine	Nucleotide	Pyrimidine Metabolism, Uracil containing	C01073	NA	-0.157379	0.0978255	-1.17296	0.246605	0.631527	-5.30337	Non Significant
N-formylmethionine	Amino Acid	Methionine, Cysteine, SAM and Taurine Metabolism	C03145	HMDB01015	-0.0986724	-0.0259395	-1.17196	0.247001	0.631527	-5.30445	Non Significant
sphingomyelin (d18:1/20:1, d18:2/20:0)*	Lipid	Sphingomyelins	NA	NA	0.105089	0.0776124	1.16805	0.248558	0.633187	-5.30868	Non Significant
sphingomyelin (d18:1/18:1, d18:2/18:0)	Lipid	Sphingomyelins	NA	HMDB12101	0.101648	0.138176	1.15745	0.252819	0.640872	-5.32008	Non Significant
N-acetylcarnosine	Amino Acid	Histidine Metabolism	NA	HMDB12881	-0.337698	-0.225677	-1.1548	0.253894	0.640872	-5.32292	Non Significant
docosahexaenoate (DHA; 22:6n3)	Lipid	Long Chain Polyunsaturated Fatty Acid (n3 and n6)	C06429	HMDB02183	0.311925	-0.0275681	1.15363	0.254369	0.640872	-5.32417	Non Significant
glutarylcarnitine (C5-DC)	Amino Acid	Lysine Metabolism	NA	HMDB13130	-0.288901	-0.222927	-1.15147	0.255247	0.640872	-5.32647	Non Significant
1-ribosyl-imidazoleacetate*	Amino Acid	Histidine Metabolism	C05131	HMDB02331	-0.258171	-0.224607	-1.14877	0.256345	0.641322	-5.32934	Non Significant
andro steroid monosulfate C19H28O6S (1)*	Lipid	Androgenic Steroids	NA	NA	0.433631	-0.457603	1.13938	0.260204	0.645053	-5.33929	Non Significant
stearidonate (18:4n3)	Lipid	Long Chain Polyunsaturated Fatty Acid (n3 and n6)	C16300	HMDB06547	0.40464	0.290384	1.1377	0.260896	0.645053	-5.34106	Non Significant
4-methyl-2-oxopentanoate	Amino Acid	Leucine, Isoleucine and Valine Metabolism	C00233	HMDB00695	0.137168	0.129713	1.13587	0.261653	0.645053	-5.34299	Non Significant
retinal	Cofactors and Vitamins	Vitamin A Metabolism	C00376	HMDB01358	0.155678	-0.173315	1.13243	0.263081	0.645053	-5.3466	Non Significant
androstenediol (3beta,17beta) disulfate (1)	Lipid	Androgenic Steroids	C04295	HMDB03818	-0.380291	0.217056	-1.13243	0.263084	0.645053	-5.34661	Non Significant
gulonate*	Cofactors and Vitamins	Ascorbate and Aldarate Metabolism	C00257	HMDB03290	0.204218	-0.201834	1.13064	0.263828	0.645053	-5.34848	Non Significant
linolenoylcarnitine (C18:3)*	Lipid	Fatty Acid Metabolism (Acyl Carnitine, Polyunsaturated)	NA	NA	0.306506	-0.293139	1.1295	0.264305	0.645053	-5.34968	Non Significant
tyrosine	Amino Acid	Tyrosine Metabolism	C00082	HMDB00158	0.139413	0.113472	1.1214	0.267698	0.651058	-5.35811	Non Significant
1-(1-enyl-palmitoyl)-2-palmitoyl-GPC (P-16:0/16:0)*	Lipid	Plasmalogen	NA	HMDB11206	-0.109615	-0.182121	-1.11491	0.270444	0.654758	-5.36485	Non Significant
choline	Lipid	Phospholipid Metabolism	C00114	HMDB00097	0.111383	0.00458506	1.11271	0.271377	0.654758	-5.36711	Non Significant
1,5-anhydroglucitol (1,5-AG)	Carbohydrate	Glycolysis, Gluconeogenesis, and Pyruvate Metabolism	C07326	HMDB02712	0.237772	-0.18353	1.10687	0.273871	0.654758	-5.37313	Non Significant
1-arachidonoyl-GPE (20:4n6)*	Lipid	Lysophospholipid	NA	HMDB11517	0.122005	-0.0187801	1.10633	0.274101	0.654758	-5.37368	Non Significant
3-aminoisobutyrate	Nucleotide	Pyrimidine Metabolism, Thymine containing	C05145	HMDB03911	-0.219598	0.0540832	-1.10594	0.274267	0.654758	-5.37408	Non Significant
1-(1-enyl-palmitoyl)-2-palmitoleoyl-GPC (P-16:0/16:1)*	Lipid	Plasmalogen	NA	HMDB11207	-0.139464	0.0762617	-1.1008	0.276476	0.654758	-5.37934	Non Significant
gamma-glutamylvaline	Peptide	Gamma-glutamyl Amino Acid	NA	HMDB11172	0.20325	-0.274773	1.09971	0.276946	0.654758	-5.38045	Non Significant
S-methylmethionine	Amino Acid	Methionine, Cysteine, SAM and Taurine Metabolism	C05319	HMDB38670	-0.567322	-0.84845	-1.098	0.277686	0.654758	-5.3822	Non Significant
N-acetylserine	Amino Acid	Glycine, Serine and Threonine Metabolism	NA	HMDB02931	-0.0970533	-0.0201076	-1.09722	0.278021	0.654758	-5.38299	Non Significant
3,4-dihydroxybutyrate	Lipid	Fatty Acid, Dihydroxy	NA	NA	-0.136896	-0.00762616	-1.09184	0.280359	0.654758	-5.38846	Non Significant
dihydroorotate	Nucleotide	Pyrimidine Metabolism, Orotate containing	C00337	HMDB03349	0.536675	-1.87439	1.0902	0.281074	0.654758	-5.39012	Non Significant
erucate (22:1n9)	Lipid	Long Chain Monounsaturated Fatty Acid	C08316	HMDB02068	0.269236	0.193663	1.08753	0.282236	0.654758	-5.39281	Non Significant
lignoceroyl sphingomyelin (d18:1/24:0)	Lipid	Sphingomyelins	NA	NA	0.111954	-0.0478459	1.08106	0.285077	0.654758	-5.39933	Non Significant
1-(1-enyl-palmitoyl)-2-linoleoyl-GPE (P-16:0/18:2)*	Lipid	Plasmalogen	NA	HMDB11343	-0.171663	0.00490973	-1.07924	0.285876	0.654758	-5.40115	Non Significant
octadecenedioylcarnitine (C18:1-DC)*	Lipid	Fatty Acid Metabolism (Acyl Carnitine, Dicarboxylate)	NA	NA	-0.289852	-0.316389	-1.07888	0.286037	0.654758	-5.40152	Non Significant
beta-citrylglutamate	Amino Acid	Glutamate Metabolism	C20775	NA	-0.178938	0.0393189	-1.07729	0.286739	0.654758	-5.40311	Non Significant
dihomo-linolenoylcarnitine (C20:3n3 or 6)*	Lipid	Fatty Acid Metabolism (Acyl Carnitine, Polyunsaturated)	NA	NA	0.256723	0.0179272	1.07712	0.286813	0.654758	-5.40328	Non Significant
gamma-glutamylalanine	Peptide	Gamma-glutamyl Amino Acid	NA	HMDB29142	-0.130089	0.27923	-1.07048	0.289759	0.654758	-5.4099	Non Significant
alpha-ketobutyrate	Amino Acid	Methionine, Cysteine, SAM and Taurine Metabolism	C00109	HMDB00005	0.24618	0.794446	1.06921	0.290327	0.654758	-5.41117	Non Significant
N6-acetyllysine	Amino Acid	Lysine Metabolism	C02727	HMDB00206	-0.106445	-0.00692889	-1.06888	0.290471	0.654758	-5.41149	Non Significant
(N(1) + N(8))-acetylspermidine	Amino Acid	Polyamine Metabolism	NA	NA	-0.288122	-1.08821	-1.06641	0.291578	0.654758	-5.41395	Non Significant
3-methyl-2-oxobutyrate	Amino Acid	Leucine, Isoleucine and Valine Metabolism	C00141	HMDB00019	0.101354	0.234542	1.0634	0.292927	0.654758	-5.41693	Non Significant
N1-Methyl-4-pyridone-3-carboxamide	Cofactors and Vitamins	Nicotinate and Nicotinamide Metabolism	C05843	HMDB04194	-0.281539	0.114953	-1.06242	0.293363	0.654758	-5.41789	Non Significant
3-(4-hydroxyphenyl)lactate (HPLA)	Amino Acid	Tyrosine Metabolism	C03672	HMDB00755	-0.141826	0.0799172	-1.06077	0.294105	0.654758	-5.41951	Non Significant
N-acetylalanine	Amino Acid	Alanine and Aspartate Metabolism	C02847	HMDB00766	-0.0685714	0.00809182	-1.05956	0.294653	0.654758	-5.42071	Non Significant
palmitoleoyl-linoleoyl-glycerol (16:1/18:2) [1]*	Lipid	Diacylglycerol	NA	NA	0.282377	-0.893067	1.05876	0.295009	0.654758	-5.42149	Non Significant
androsterone glucuronide	Lipid	Androgenic Steroids	C11135	HMDB02829	-0.388767	0.326128	-1.05701	0.295802	0.654758	-5.42322	Non Significant
2-hydroxyglutarate	Lipid	Fatty Acid, Dicarboxylate	C02630	HMDB0059655	-0.1938	-0.0231156	-1.05445	0.296961	0.654758	-5.42574	Non Significant
N,N,N-trimethyl-alanylproline betaine (TMAP)	Amino Acid	Urea cycle; Arginine and Proline Metabolism	NA	NA	-0.112021	0.104699	-1.05406	0.297134	0.654758	-5.42611	Non Significant
1-palmitoyl-2-palmitoleoyl-GPC (16:0/16:1)*	Lipid	Phosphatidylcholine (PC)	NA	NA	-0.240637	0.481502	-1.05345	0.297414	0.654758	-5.42671	Non Significant
ribulonate/xylulonate/lyxonate*	Carbohydrate	Pentose Metabolism	NA	NA	-0.587344	-0.810785	-1.0515	0.2983	0.654758	-5.42862	Non Significant
lysine	Amino Acid	Lysine Metabolism	C00047	HMDB00182	0.0792951	0.0757294	1.03334	0.306626	0.670739	-5.44623	Non Significant
androstenediol (3beta,17beta) monosulfate (2)	Lipid	Androgenic Steroids	NA	NA	-0.574479	-0.941547	-1.03145	0.307502	0.670739	-5.44804	Non Significant
dodecenedioate (C12:1-DC)*	Lipid	Fatty Acid, Dicarboxylate	NA	NA	-0.239109	0.227199	-1.02661	0.309754	0.673547	-5.45268	Non Significant
formiminoglutamate	Amino Acid	Histidine Metabolism	C00439	HMDB00854	0.221238	0.168676	1.01815	0.313713	0.680037	-5.46073	Non Significant
homocitrulline	Amino Acid	Urea cycle; Arginine and Proline Metabolism	C02427	HMDB00679	-0.254328	-0.514971	-1.00838	0.318331	0.687502	-5.46995	Non Significant
5alpha-pregnan-3beta,20beta-diol monosulfate (1)	Lipid	Progestin Steroids	NA	NA	0.358767	0.223612	1.00671	0.319127	0.687502	-5.47153	Non Significant
gamma-glutamyltryptophan	Peptide	Gamma-glutamyl Amino Acid	NA	HMDB29160	0.187831	-0.466017	0.992636	0.325869	0.699621	-5.48464	Non Significant
ethylmalonate	Amino Acid	Leucine, Isoleucine and Valine Metabolism	NA	HMDB00622	-0.257099	0.520858	-0.990796	0.326757	0.699621	-5.48634	Non Significant
arachidonoylcholine	Lipid	Fatty Acid Metabolism (Acyl Choline)	NA	NA	-0.320406	0.18256	-0.988046	0.328088	0.700322	-5.48887	Non Significant
1-stearoyl-2-arachidonoyl-GPS (18:0/20:4)	Lipid	Phosphatidylserine (PS)	NA	HMDB12383	-0.326911	0.138956	-0.97802	0.332971	0.700834	-5.49807	Non Significant
1-stearoyl-2-oleoyl-GPI (18:0/18:1)*	Lipid	Phosphatidylinositol (PI)	NA	NA	-0.178463	0.272594	-0.976096	0.333914	0.700834	-5.49982	Non Significant
4-methoxyphenol sulfate	Amino Acid	Tyrosine Metabolism	NA	NA	-0.483726	0.0754021	-0.975773	0.334072	0.700834	-5.50011	Non Significant
carotene diol (3)	Cofactors and Vitamins	Vitamin A Metabolism	NA	NA	-0.259135	-0.121547	-0.975006	0.334449	0.700834	-5.50081	Non Significant
margarate (17:0)	Lipid	Long Chain Saturated Fatty Acid	NA	HMDB02259	0.203685	0.393357	0.974257	0.334817	0.700834	-5.50149	Non Significant
1-stearoyl-2-linoleoyl-GPC (18:0/18:2)*	Lipid	Phosphatidylcholine (PC)	NA	NA	-0.0691491	0.134474	-0.972391	0.335734	0.700834	-5.50319	Non Significant
S-methylcysteine	Amino Acid	Methionine, Cysteine, SAM and Taurine Metabolism	NA	HMDB02108	0.175924	0.0460961	0.972343	0.335758	0.700834	-5.50323	Non Significant
uracil	Nucleotide	Pyrimidine Metabolism, Uracil containing	C00106	HMDB00300	0.140031	-0.220076	0.967409	0.338192	0.700834	-5.5077	Non Significant
cortisol	Lipid	Corticosteroids	C00735	HMDB00063	0.185699	0.0604268	0.96711	0.33834	0.700834	-5.50797	Non Significant
5alpha-androstan-3alpha,17beta-diol monosulfate (2)	Lipid	Androgenic Steroids	NA	NA	-0.465321	-1.80297	-0.964866	0.339452	0.700834	-5.50999	Non Significant
androstenediol (3beta,17beta) monosulfate (1)	Lipid	Androgenic Steroids	NA	HMDB03818	-0.314129	0.522344	-0.964159	0.339802	0.700834	-5.51063	Non Significant
caprylate (8:0)	Lipid	Medium Chain Fatty Acid	C06423	HMDB00482	-0.268183	0.27157	-0.961881	0.340933	0.700834	-5.51268	Non Significant
1-(1-enyl-stearoyl)-2-linoleoyl-GPE (P-18:0/18:2)*	Lipid	Plasmalogen	NA	HMDB11376	-0.130541	0.0768275	-0.960982	0.34138	0.700834	-5.51348	Non Significant
1-stearoyl-2-arachidonoyl-GPI (18:0/20:4)	Lipid	Phosphatidylinositol (PI)	NA	HMDB09815	0.104089	0.210615	0.950902	0.346421	0.705296	-5.52248	Non Significant
palmitoyl-linoleoyl-glycerol (16:0/18:2) [1]*	Lipid	Diacylglycerol	NA	HMDB07103	0.386991	-1.63546	0.945374	0.349206	0.705296	-5.52738	Non Significant
2-methylbutyrylglycine (C5)	Amino Acid	Leucine, Isoleucine and Valine Metabolism	NA	HMDB00339	0.0984385	0.00702691	0.944022	0.349889	0.705296	-5.52857	Non Significant
hypotaurine	Amino Acid	Methionine, Cysteine, SAM and Taurine Metabolism	C00519	HMDB00965	-0.179871	0.111292	-0.942257	0.350783	0.705296	-5.53012	Non Significant
vanillylmandelate (VMA)	Amino Acid	Tyrosine Metabolism	C05584	HMDB00291	-0.153908	0.00468002	-0.941273	0.351281	0.705296	-5.53099	Non Significant
fructosyllysine	Amino Acid	Lysine Metabolism	NA	NA	0.159103	0.16359	0.940568	0.351639	0.705296	-5.53161	Non Significant
eicosenoate (20:1n9 or 1n11)	Lipid	Long Chain Monounsaturated Fatty Acid	C16526	HMDB02231	0.264667	0.216019	0.9398	0.352029	0.705296	-5.53228	Non Significant
inosine 5'-monophosphate (IMP)	Nucleotide	Purine Metabolism, (Hypo)Xanthine/Inosine containing	C00130	HMDB00175	-0.358561	-0.353577	-0.937276	0.353312	0.705296	-5.5345	Non Significant
androstenediol (3alpha, 17alpha) monosulfate (2)	Lipid	Androgenic Steroids	NA	NA	-0.277181	0.293717	-0.93695	0.353478	0.705296	-5.53478	Non Significant
argininate*	Amino Acid	Urea cycle; Arginine and Proline Metabolism	NA	HMDB03148	-0.207488	0.170306	-0.936527	0.353693	0.705296	-5.53515	Non Significant
N4-acetylcytidine	Nucleotide	Pyrimidine Metabolism, Cytidine containing	NA	HMDB05923	0.240616	-0.140923	0.934613	0.354669	0.705296	-5.53683	Non Significant
2,3-dihydroxy-2-methylbutyrate	Amino Acid	Leucine, Isoleucine and Valine Metabolism	NA	HMDB29576	-0.246635	-0.473376	-0.929266	0.357404	0.705643	-5.54149	Non Significant
hexadecenedioate (C16:1-DC)*	Lipid	Fatty Acid, Dicarboxylate	NA	NA	-0.204701	-0.133871	-0.928449	0.357823	0.705643	-5.54219	Non Significant
gamma-glutamyl-alpha-lysine	Peptide	Gamma-glutamyl Amino Acid	NA	NA	0.108552	0.112594	0.926516	0.358816	0.705643	-5.54387	Non Significant
HXGXA*	Peptide	Polypeptide	NA	NA	0.111098	-7.67698	0.925011	0.35959	0.705643	-5.54517	Non Significant
octadecadienedioate (C18:2-DC)*	Lipid	Fatty Acid, Dicarboxylate	NA	NA	-0.265892	0.00400251	-0.924398	0.359906	0.705643	-5.5457	Non Significant
carotene diol (2)	Cofactors and Vitamins	Vitamin A Metabolism	NA	NA	-0.191789	-0.167326	-0.922452	0.360909	0.705643	-5.54738	Non Significant
N-acetyl-1-methylhistidine*	Amino Acid	Histidine Metabolism	NA	NA	0.302354	-1.24277	0.919881	0.362238	0.706263	-5.5496	Non Significant
N6-carboxymethyllysine	Carbohydrate	Advanced Glycation End-product	NA	NA	-0.318727	-0.333882	-0.906728	0.369083	0.714795	-5.56084	Non Significant
phosphate	Energy	Oxidative Phosphorylation	C00009	HMDB01429	0.116808	-0.0816441	0.905973	0.369478	0.714795	-5.56147	Non Significant
1-palmitoleoyl-GPC* (16:1)*	Lipid	Lysophospholipid	NA	HMDB10383	0.118657	0.21786	0.905577	0.369686	0.714795	-5.56181	Non Significant
stearate (18:0)	Lipid	Long Chain Saturated Fatty Acid	C01530	HMDB00827	0.14117	0.123695	0.903501	0.370775	0.71492	-5.56357	Non Significant
hydantoin-5-propionate	Amino Acid	Histidine Metabolism	C05565	HMDB01212	0.285421	-0.194903	0.901225	0.371971	0.715251	-5.56549	Non Significant
arachidonoylcarnitine (C20:4)	Lipid	Fatty Acid Metabolism (Acyl Carnitine, Polyunsaturated)	NA	NA	0.273919	-0.141618	0.898454	0.373432	0.716086	-5.56782	Non Significant
2-hydroxyarachidate*	Lipid	Fatty Acid, Monohydroxy	NA	NA	0.170309	-0.015512	0.893828	0.375877	0.716595	-5.5717	Non Significant
taurochenodeoxycholate	Lipid	Primary Bile Acid Metabolism	C05465	HMDB00951	0.612339	-1.46769	0.891501	0.37711	0.716595	-5.57365	Non Significant
1-oleoylglycerol (18:1)	Lipid	Monoacylglycerol	NA	HMDB11567	0.285818	-0.21159	0.890099	0.377855	0.716595	-5.57482	Non Significant
1-myristoyl-2-arachidonoyl-GPC (14:0/20:4)*	Lipid	Phosphatidylcholine (PC)	NA	HMDB07883	0.203358	0.710559	0.889378	0.378238	0.716595	-5.57542	Non Significant
retinol (Vitamin A)	Cofactors and Vitamins	Vitamin A Metabolism	C00473	HMDB00305	-0.0858492	0.144009	-0.888266	0.37883	0.716595	-5.57634	Non Significant
1-arachidonoyl-GPI* (20:4)*	Lipid	Lysophospholipid	NA	HMDB61690	0.142888	0.16386	0.881068	0.382674	0.721518	-5.58231	Non Significant
arachidate (20:0)	Lipid	Long Chain Saturated Fatty Acid	C06425	HMDB02212	0.112371	0.0298799	0.879528	0.3835	0.721518	-5.58358	Non Significant
1-stearoyl-2-linoleoyl-GPI (18:0/18:2)	Lipid	Phosphatidylinositol (PI)	NA	HMDB09809	-0.120036	0.0111079	-0.875453	0.38569	0.722686	-5.58693	Non Significant
palmitoyl dihydrosphingomyelin (d18:0/16:0)*	Lipid	Dihydrosphingomyelins	NA	NA	-0.0801668	0.0510189	-0.874522	0.386192	0.722686	-5.58769	Non Significant
urate	Nucleotide	Purine Metabolism, (Hypo)Xanthine/Inosine containing	C00366	HMDB00289	0.0740262	-0.0683604	0.864951	0.391371	0.73042	-5.59549	Non Significant
kynurenine	Amino Acid	Tryptophan Metabolism	C00328	HMDB00684	-0.0787865	-0.0104289	-0.851885	0.398511	0.739905	-5.606	Non Significant
docosahexaenoylcarnitine (C22:6)*	Lipid	Fatty Acid Metabolism (Acyl Carnitine, Polyunsaturated)	NA	NA	0.222598	-0.577811	0.851225	0.398874	0.739905	-5.60653	Non Significant
pimeloylcarnitine/3-methyladipoylcarnitine (C7-DC)	Lipid	Fatty Acid Metabolism (Acyl Carnitine, Dicarboxylate)	NA	NA	-0.188467	-0.356356	-0.849844	0.399634	0.739905	-5.60763	Non Significant
1-methylnicotinamide	Cofactors and Vitamins	Nicotinate and Nicotinamide Metabolism	C02918	HMDB00699	-0.202708	0.269745	-0.844994	0.402309	0.740271	-5.61148	Non Significant
nervonoylcarnitine (C24:1)*	Lipid	Fatty Acid Metabolism (Acyl Carnitine, Monounsaturated)	NA	NA	-0.173156	0.0741194	-0.842566	0.403653	0.740271	-5.61341	Non Significant
1-linoleoylglycerol (18:2)	Lipid	Monoacylglycerol	NA	NA	0.201476	-0.280911	0.841611	0.404182	0.740271	-5.61416	Non Significant
hypoxanthine	Nucleotide	Purine Metabolism, (Hypo)Xanthine/Inosine containing	C00262	HMDB00157	0.348404	-0.451286	0.839906	0.405128	0.740271	-5.61551	Non Significant
margaroylcarnitine (C17)*	Lipid	Fatty Acid Metabolism (Acyl Carnitine, Long Chain Saturated)	NA	HMDB06210	-0.139305	0.267566	-0.839895	0.405134	0.740271	-5.61551	Non Significant
5-(galactosylhydroxy)-L-lysine	Amino Acid	Lysine Metabolism	NA	NA	0.258556	-1.79432	0.834025	0.408401	0.744292	-5.62012	Non Significant
cystine	Amino Acid	Methionine, Cysteine, SAM and Taurine Metabolism	C00491	HMDB00192	-0.157813	0.360444	-0.829574	0.410889	0.746876	-5.6236	Non Significant
2-stearoyl-GPE (18:0)*	Lipid	Lysophospholipid	NA	HMDB11129	0.121406	-0.0330431	0.825808	0.413001	0.748766	-5.62652	Non Significant
docosahexaenoylcholine	Lipid	Fatty Acid Metabolism (Acyl Choline)	NA	NA	-0.315601	-0.834698	-0.822805	0.414691	0.749881	-5.62885	Non Significant
eicosapentaenoate (EPA; 20:5n3)	Lipid	Long Chain Polyunsaturated Fatty Acid (n3 and n6)	C06428	HMDB01999	0.231574	-0.0929321	0.813548	0.419924	0.755562	-5.63596	Non Significant
4-guanidinobutanoate	Amino Acid	Guanidino and Acetamido Metabolism	C01035	HMDB03464	-0.356638	-0.665321	-0.813419	0.419997	0.755562	-5.63605	Non Significant
laurylcarnitine (C12)	Lipid	Fatty Acid Metabolism (Acyl Carnitine, Medium Chain)	NA	HMDB02250	-0.218949	0.247189	-0.811214	0.42125	0.755868	-5.63774	Non Significant
glycolithocholate sulfate*	Lipid	Secondary Bile Acid Metabolism	C11301	HMDB02639	-0.270807	-0.0633975	-0.804881	0.42486	0.75901	-5.64254	Non Significant
pregnen-diol disulfate*	Lipid	Pregnenolone Steroids	NA	NA	0.221337	-0.133094	0.804328	0.425176	0.75901	-5.64296	Non Significant
pyroglutamine*	Amino Acid	Glutamate Metabolism	NA	NA	-0.150608	-0.25511	-0.799994	0.427658	0.759904	-5.64623	Non Significant
2-hydroxynervonate*	Lipid	Fatty Acid, Monohydroxy	NA	NA	0.146503	0.0902572	0.799653	0.427854	0.759904	-5.64648	Non Significant
N-stearoylserine*	Lipid	Endocannabinoid	NA	NA	0.251656	-0.523941	0.793427	0.431436	0.764315	-5.65114	Non Significant
1-stearoyl-2-arachidonoyl-GPE (18:0/20:4)	Lipid	Phosphatidylethanolamine (PE)	NA	HMDB09003	0.126561	0.117177	0.789778	0.433544	0.764315	-5.65386	Non Significant
N-palmitoyl-sphinganine (d18:0/16:0)	Lipid	Dihydroceramides	NA	HMDB11760	0.153427	-0.0827829	0.788332	0.434381	0.764315	-5.65493	Non Significant
1-palmitoyl-GPG (16:0)*	Lipid	Lysophospholipid	NA	NA	0.115856	-0.0321337	0.787751	0.434718	0.764315	-5.65536	Non Significant
tetradecadienoate (14:2)*	Lipid	Long Chain Polyunsaturated Fatty Acid (n3 and n6)	NA	HMDB00560	0.221779	0.218009	0.785156	0.436223	0.764714	-5.65728	Non Significant
1-methyl-5-imidazoleacetate	Amino Acid	Histidine Metabolism	NA	HMDB04988	-0.373342	0.0036069	-0.783585	0.437136	0.764714	-5.65843	Non Significant
sphingadienine	Lipid	Sphingolipid Synthesis	NA	NA	0.303975	-0.600001	0.780894	0.438702	0.765535	-5.66041	Non Significant
isobutyrylglycine (C4)	Amino Acid	Leucine, Isoleucine and Valine Metabolism	NA	HMDB00730	-0.155124	0.0352909	-0.772511	0.443602	0.772154	-5.66653	Non Significant
deoxycarnitine	Lipid	Carnitine Metabolism	C01181	HMDB01161	0.145191	-0.162271	0.768938	0.4457	0.772595	-5.66912	Non Significant
acisoga	Amino Acid	Polyamine Metabolism	NA	NA	0.186809	-0.483521	0.76649	0.447141	0.772595	-5.67089	Non Significant
phenylpyruvate	Amino Acid	Phenylalanine Metabolism	C00166	HMDB00205	0.122527	-0.0443362	0.766431	0.447175	0.772595	-5.67093	Non Significant
linolenate (18:3n3 or 3n6)	Lipid	Long Chain Polyunsaturated Fatty Acid (n3 and n6)	C06426	HMDB03073	0.224309	0.52683	0.7642	0.448491	0.772955	-5.67254	Non Significant
cis-4-decenoate (10:1n6)*	Lipid	Medium Chain Fatty Acid	NA	NA	0.208475	-0.0385009	0.758951	0.451596	0.776184	-5.6763	Non Significant
erythronate*	Carbohydrate	Aminosugar Metabolism	NA	HMDB00613	-0.0760483	-0.0887061	-0.756552	0.453018	0.776184	-5.67801	Non Significant
3-methoxytyrosine	Amino Acid	Tyrosine Metabolism	NA	HMDB01434	0.0977837	-0.292612	0.755403	0.4537	0.776184	-5.67883	Non Significant
isoursodeoxycholate	Lipid	Secondary Bile Acid Metabolism	C17662	HMDB00686	0.260922	0.507575	0.746837	0.458807	0.781985	-5.68488	Non Significant
1-palmitoyl-2-stearoyl-GPE (16:0/18:0)*	Lipid	Phosphatidylethanolamine (PE)	NA	HMDB08925	0.184518	-1.04447	0.744183	0.460396	0.781985	-5.68674	Non Significant
5-methylthioadenosine (MTA)	Amino Acid	Polyamine Metabolism	C00170	HMDB01173	-0.107861	0.0689908	-0.744089	0.460452	0.781985	-5.68681	Non Significant
mead acid (20:3n9)	Lipid	Long Chain Polyunsaturated Fatty Acid (n3 and n6)	NA	HMDB10378	0.221254	-0.0733658	0.737545	0.464383	0.783428	-5.69137	Non Significant
allantoin	Nucleotide	Purine Metabolism, (Hypo)Xanthine/Inosine containing	C02350	HMDB00462	-0.0600856	-0.00816955	-0.736618	0.464942	0.783428	-5.69201	Non Significant
suberate (C8-DC)	Lipid	Fatty Acid, Dicarboxylate	C08278	HMDB00893	-0.145191	-0.154363	-0.731164	0.468236	0.783428	-5.69578	Non Significant
AMP	Nucleotide	Purine Metabolism, Adenine containing	C00020	HMDB00045	0.159265	-0.40847	0.728466	0.46987	0.783428	-5.69764	Non Significant
1-stearoyl-2-oleoyl-GPS (18:0/18:1)	Lipid	Phosphatidylserine (PS)	NA	HMDB10163	0.21689	0.682192	0.725501	0.471669	0.783428	-5.69967	Non Significant
N-acetylproline	Amino Acid	Urea cycle; Arginine and Proline Metabolism	NA	NA	0.412918	-1.60575	0.724543	0.472252	0.783428	-5.70032	Non Significant
sphingomyelin (d18:1/25:0, d19:0/24:1, d20:1/23:0, d19:1/24:0)*	Lipid	Sphingomyelins	NA	NA	-0.102424	0.523065	-0.72297	0.473209	0.783428	-5.70139	Non Significant
3beta-hydroxy-5-cholestenoate	Lipid	Sterol	C17333	NA	-0.160451	0.109793	-0.722869	0.47327	0.783428	-5.70146	Non Significant
2R,3R-dihydroxybutyrate	Lipid	Fatty Acid, Dihydroxy	NA	HMDB00498	-0.105359	0.0800195	-0.722495	0.473498	0.783428	-5.70172	Non Significant
carboxyethyl-GABA	Amino Acid	Glutamate Metabolism	NA	HMDB02201	-0.237177	-0.660763	-0.722239	0.473654	0.783428	-5.70189	Non Significant
glycosyl-N-palmitoyl-sphingosine (d18:1/16:0)	Lipid	Hexosylceramides (HCER)	NA	NA	0.0779471	-0.114845	0.721964	0.473822	0.783428	-5.70208	Non Significant
3-hydroxyisobutyrate	Amino Acid	Leucine, Isoleucine and Valine Metabolism	C06001	HMDB00336	0.133798	0.363172	0.720407	0.474771	0.783428	-5.70314	Non Significant
1-palmitoyl-2-dihomo-linolenoyl-GPC (16:0/20:3n3 or 6)*	Lipid	Phosphatidylcholine (PC)	NA	NA	0.0656343	0.137441	0.715975	0.477478	0.784398	-5.70613	Non Significant
arabitol/xylitol	Carbohydrate	Pentose Metabolism	NA	NA	-0.0704788	0.0804859	-0.714503	0.478379	0.784398	-5.70713	Non Significant
1-palmitoyl-GPA (16:0)	Lipid	Lysophospholipid	C04036	HMDB00327	0.12092	-0.513973	0.712679	0.479497	0.784398	-5.70835	Non Significant
dihomo-linolenoyl-choline	Lipid	Fatty Acid Metabolism (Acyl Choline)	NA	NA	-0.206812	-0.8934	-0.709946	0.481175	0.784398	-5.71018	Non Significant
dehydroepiandrosterone sulfate (DHEA-S)	Lipid	Androgenic Steroids	C04555	HMDB01032	-0.199933	0.404374	-0.707352	0.48277	0.784398	-5.71192	Non Significant
2-aminobutyrate	Amino Acid	Glutathione Metabolism	C02261	HMDB00650	-0.0923581	0.209795	-0.706891	0.483054	0.784398	-5.71222	Non Significant
glutamine conjugate of C7H12O2*	Partially Characterized Molecules	Partially Characterized Molecules	NA	NA	-0.311335	-0.181447	-0.706613	0.483225	0.784398	-5.71241	Non Significant
glycerol	Lipid	Glycerolipid Metabolism	C00116	HMDB00131	-0.122177	0.0862546	-0.702896	0.485518	0.784478	-5.71488	Non Significant
5-oxoproline	Amino Acid	Glutathione Metabolism	C01879	HMDB00267	0.0607845	-0.0389537	0.700074	0.487263	0.784478	-5.71674	Non Significant
nonadecanoate (19:0)	Lipid	Long Chain Saturated Fatty Acid	C16535	HMDB00772	0.112886	0.190645	0.698558	0.488201	0.784478	-5.71774	Non Significant
N6,N6-dimethyllysine	Amino Acid	Lysine Metabolism	C05545	HMDB13287	-0.150904	0.104019	-0.6981	0.488485	0.784478	-5.71804	Non Significant
orotidine	Nucleotide	Pyrimidine Metabolism, Orotate containing	NA	HMDB00788	-0.0844521	-0.0543594	-0.697441	0.488894	0.784478	-5.71848	Non Significant
proline	Amino Acid	Urea cycle; Arginine and Proline Metabolism	C00148	HMDB00162	0.0730397	0.00753021	0.695489	0.490105	0.784618	-5.71976	Non Significant
N-acetyl-2-aminooctanoate*	Lipid	Fatty Acid, Amino	NA	HMDB59745	-0.198781	0.142352	-0.690184	0.493404	0.788092	-5.72322	Non Significant
lactosyl-N-nervonoyl-sphingosine (d18:1/24:1)*	Lipid	Lactosylceramides (LCER)	NA	NA	-0.0681837	0.0941975	-0.68366	0.497479	0.792745	-5.72745	Non Significant
glycosyl-N-behenoyl-sphingosine (d18:1/22:0)*	Lipid	Hexosylceramides (HCER)	NA	NA	-0.0839927	0.0245748	-0.681888	0.498589	0.792745	-5.72859	Non Significant
glycosyl-N-behenoyl-sphingadienine (d18:2/22:0)*	Lipid	Hexosylceramides (HCER)	NA	NA	-0.0973961	0.072762	-0.671133	0.505355	0.801677	-5.73545	Non Significant
glycerophosphorylcholine (GPC)	Lipid	Phospholipid Metabolism	C00670	HMDB00086	0.0653293	-0.331455	0.660974	0.511791	0.808663	-5.74184	Non Significant
sphingomyelin (d18:2/23:1)*	Lipid	Sphingomyelins	NA	NA	-0.0817198	0.463485	-0.660526	0.512076	0.808663	-5.74211	Non Significant
1-stearoyl-2-oleoyl-GPE (18:0/18:1)	Lipid	Phosphatidylethanolamine (PE)	NA	HMDB08993	0.158729	0.118092	0.654174	0.516124	0.812279	-5.74606	Non Significant
N6,N6,N6-trimethyllysine	Amino Acid	Lysine Metabolism	C03793	HMDB01325	0.111552	0.0829917	0.653283	0.516693	0.812279	-5.7466	Non Significant
citrate	Energy	TCA Cycle	C00158	HMDB00094	-0.0412432	0.0376977	-0.638929	0.525908	0.824908	-5.75536	Non Significant
lignoceroylcarnitine (C24)*	Lipid	Fatty Acid Metabolism (Acyl Carnitine, Long Chain Saturated)	NA	NA	-0.114628	0.00278373	-0.635959	0.527826	0.826059	-5.75715	Non Significant
behenoyl sphingomyelin (d18:1/22:0)*	Lipid	Sphingomyelins	NA	HMDB12103	0.057684	0.103442	0.633015	0.52973	0.826464	-5.75891	Non Significant
glycerophosphoethanolamine	Lipid	Phospholipid Metabolism	C01233	HMDB00114	0.0851151	-0.377045	0.627151	0.533534	0.826464	-5.7624	Non Significant
5alpha-androstan-3alpha,17beta-diol disulfate	Lipid	Androgenic Steroids	NA	NA	-0.234268	-0.666889	-0.626991	0.533638	0.826464	-5.7625	Non Significant
docosapentaenoate (DPA; 22:5n3)	Lipid	Long Chain Polyunsaturated Fatty Acid (n3 and n6)	C16513	HMDB06528	0.18558	0.156297	0.625954	0.534312	0.826464	-5.76311	Non Significant
palmitate (16:0)	Lipid	Long Chain Saturated Fatty Acid	C00249	HMDB00220	0.117626	0.111053	0.624229	0.535435	0.826464	-5.76413	Non Significant
1-linoleoyl-GPG (18:2)*	Lipid	Lysophospholipid	NA	NA	0.198496	-0.423897	0.623317	0.536029	0.826464	-5.76466	Non Significant
11beta-hydroxyandrosterone glucuronide	Lipid	Androgenic Steroids	NA	NA	-0.163822	0.242873	-0.622306	0.536688	0.826464	-5.76526	Non Significant
ADP	Nucleotide	Purine Metabolism, Adenine containing	C00008	HMDB01341	-0.224115	-0.434346	-0.620974	0.537557	0.826464	-5.76604	Non Significant
glucuronate	Carbohydrate	Aminosugar Metabolism	C00191	HMDB00127	0.0814403	-0.0193628	0.617588	0.539768	0.826898	-5.76802	Non Significant
2-hydroxystearate	Lipid	Fatty Acid, Monohydroxy	C03045	NA	0.083616	0.067825	0.60981	0.544865	0.826898	-5.77253	Non Significant
N1-Methyl-2-pyridone-5-carboxamide	Cofactors and Vitamins	Nicotinate and Nicotinamide Metabolism	C05842	HMDB04193	-0.16258	0.157113	-0.609183	0.545278	0.826898	-5.77289	Non Significant
1-methylhistidine	Amino Acid	Histidine Metabolism	C01152	HMDB00001	0.0869792	-0.0656867	0.60737	0.54647	0.826898	-5.77394	Non Significant
4-cholesten-3-one	Lipid	Sterol	C00599	HMDB00921	0.139724	-0.214049	0.605849	0.547472	0.826898	-5.77481	Non Significant
laurate (12:0)	Lipid	Medium Chain Fatty Acid	C02679	HMDB00638	-0.143389	0.703938	-0.604733	0.548206	0.826898	-5.77545	Non Significant
beta-hydroxyisovalerate	Amino Acid	Leucine, Isoleucine and Valine Metabolism	NA	HMDB00754	0.0912032	-0.0449327	0.597017	0.553304	0.826898	-5.77983	Non Significant
glycocholenate sulfate*	Lipid	Secondary Bile Acid Metabolism	NA	NA	-0.126371	-0.31396	-0.595118	0.554562	0.826898	-5.7809	Non Significant
5-dodecenoylcarnitine (C12:1)	Lipid	Fatty Acid Metabolism (Acyl Carnitine, Monounsaturated)	NA	HMDB13326	-0.172187	0.227425	-0.591747	0.556799	0.826898	-5.78279	Non Significant
myristoylcarnitine (C14)	Lipid	Fatty Acid Metabolism (Acyl Carnitine, Long Chain Saturated)	NA	HMDB05066	-0.0944575	0.200017	-0.590842	0.5574	0.826898	-5.7833	Non Significant
glutamine conjugate of C6H10O2 (1)*	Partially Characterized Molecules	Partially Characterized Molecules	NA	NA	-0.227003	0.657831	-0.590319	0.557748	0.826898	-5.78359	Non Significant
1-myristoylglycerol (14:0)	Lipid	Monoacylglycerol	C01885	HMDB11561	0.187088	-0.772419	0.58892	0.558678	0.826898	-5.78437	Non Significant
ceramide (d18:1/14:0, d16:1/16:0)*	Lipid	Ceramides	NA	NA	-0.140654	-0.681119	-0.588636	0.558867	0.826898	-5.78453	Non Significant
1-(1-enyl-stearoyl)-2-oleoyl-GPE (P-18:0/18:1)	Lipid	Plasmalogen	NA	HMDB11375	-0.0849944	0.204017	-0.587611	0.55955	0.826898	-5.7851	Non Significant
docosapentaenoylcarnitine (C22:5n3)*	Lipid	Fatty Acid Metabolism (Acyl Carnitine, Polyunsaturated)	NA	NA	0.105274	-0.628064	0.584238	0.561798	0.826898	-5.78696	Non Significant
tricosanoyl sphingomyelin (d18:1/23:0)*	Lipid	Sphingomyelins	NA	HMDB12105	-0.0635307	0.237946	-0.584036	0.561933	0.826898	-5.78708	Non Significant
myristoleate (14:1n5)	Lipid	Long Chain Monounsaturated Fatty Acid	C08322	HMDB02000	-0.181397	0.699096	-0.584034	0.561934	0.826898	-5.78708	Non Significant
2-oxoarginine*	Amino Acid	Urea cycle; Arginine and Proline Metabolism	C03771	HMDB04225	-0.117846	-0.00548448	-0.58237	0.563045	0.826898	-5.78799	Non Significant
dopamine 4-sulfate	Amino Acid	Tyrosine Metabolism	C13691	HMDB04148	0.211062	-0.613362	0.58176	0.563453	0.826898	-5.78833	Non Significant
1-palmitoyl-2-docosahexaenoyl-GPE (16:0/22:6)*	Lipid	Phosphatidylethanolamine (PE)	NA	HMDB05324	-0.133029	-0.162169	-0.581717	0.563481	0.826898	-5.78835	Non Significant
alpha-hydroxyisovalerate	Amino Acid	Leucine, Isoleucine and Valine Metabolism	NA	HMDB00407	-0.120671	-0.00793673	-0.581459	0.563654	0.826898	-5.7885	Non Significant
behenoylcarnitine (C22)*	Lipid	Fatty Acid Metabolism (Acyl Carnitine, Long Chain Saturated)	NA	NA	-0.139464	-0.332784	-0.579296	0.5651	0.826898	-5.78968	Non Significant
1-stearoyl-GPE (18:0)	Lipid	Lysophospholipid	NA	HMDB11130	-0.0464567	-0.164254	-0.577305	0.566433	0.826898	-5.79077	Non Significant
spermidine	Amino Acid	Polyamine Metabolism	C00315	HMDB01257	0.122362	-0.370547	0.575784	0.567453	0.826898	-5.7916	Non Significant
1-arachidonylglycerol (20:4)	Lipid	Monoacylglycerol	C13857	HMDB11549	-0.152387	-0.662721	-0.57578	0.567456	0.826898	-5.7916	Non Significant
arabinose	Carbohydrate	Pentose Metabolism	C00216	HMDB00646	0.187697	-1.16372	0.569794	0.571476	0.831022	-5.79485	Non Significant
fructose	Carbohydrate	Fructose, Mannose and Galactose Metabolism	C00095	HMDB00660	0.114042	0.173401	0.560539	0.577721	0.838356	-5.79979	Non Significant
glycerophosphoglycerol	Lipid	Glycerolipid Metabolism	C03274	NA	-0.27812	-1.05636	-0.553804	0.582285	0.843226	-5.80335	Non Significant
C-glycosyltryptophan	Amino Acid	Tryptophan Metabolism	NA	NA	0.0499558	-0.0427293	0.550473	0.584549	0.843785	-5.80509	Non Significant
5-hydroxylysine	Amino Acid	Lysine Metabolism	C16741	HMDB00450	0.114474	0.0250694	0.548683	0.585768	0.843785	-5.80602	Non Significant
2-aminoadipate	Amino Acid	Lysine Metabolism	C00956	HMDB00510	0.140919	-0.0678837	0.547905	0.586298	0.843785	-5.80642	Non Significant
phosphocholine	Lipid	Phospholipid Metabolism	C00588	HMDB01565	0.0977092	0.0979094	0.544995	0.588282	0.844225	-5.80793	Non Significant
methionine	Amino Acid	Methionine, Cysteine, SAM and Taurine Metabolism	C00073	HMDB00696	0.0394742	0.00434117	0.543911	0.589022	0.844225	-5.80848	Non Significant
1-stearoyl-2-linoleoyl-GPE (18:0/18:2)*	Lipid	Phosphatidylethanolamine (PE)	NA	HMDB08994	-0.134073	0.0470399	-0.538032	0.593043	0.847753	-5.8115	Non Significant
1-palmitoyl-GPE (16:0)	Lipid	Lysophospholipid	NA	HMDB11503	-0.0569444	-0.161689	-0.536762	0.593913	0.847753	-5.81214	Non Significant
N-acetylglucosamine/N-acetylgalactosamine	Carbohydrate	Aminosugar Metabolism	NA	NA	0.119042	-0.660048	0.530652	0.598108	0.851999	-5.81523	Non Significant
caprate (10:0)	Lipid	Medium Chain Fatty Acid	C01571	HMDB00511	-0.140755	0.602445	-0.525338	0.601768	0.854757	-5.81789	Non Significant
N-methylalanine	Amino Acid	Alanine and Aspartate Metabolism	C02721	HMDB0094692	-0.147564	-0.276621	-0.524215	0.602543	0.854757	-5.81844	Non Significant
taurolithocholate 3-sulfate	Lipid	Secondary Bile Acid Metabolism	C03642	HMDB02580	0.223759	0.265595	0.522513	0.603718	0.854757	-5.81929	Non Significant
glycosyl-N-stearoyl-sphingosine (d18:1/18:0)	Lipid	Hexosylceramides (HCER)	NA	NA	-0.0951183	0.153302	-0.51958	0.605746	0.855892	-5.82073	Non Significant
gamma-glutamylthreonine	Peptide	Gamma-glutamyl Amino Acid	NA	HMDB29159	0.0529244	-0.0263962	0.511604	0.611276	0.86196	-5.82463	Non Significant
carotene diol (1)	Cofactors and Vitamins	Vitamin A Metabolism	NA	NA	-0.104653	0.0269203	-0.507882	0.613863	0.862851	-5.82643	Non Significant
glutamine conjugate of C6H10O2 (2)*	Partially Characterized Molecules	Partially Characterized Molecules	NA	NA	-0.253547	0.757844	-0.506722	0.614672	0.862851	-5.82698	Non Significant
oleoyl-oleoyl-glycerol (18:1/18:1) [1]*	Lipid	Diacylglycerol	NA	NA	0.215689	-0.992172	0.503615	0.616837	0.862851	-5.82847	Non Significant
indoleacetate	Amino Acid	Tryptophan Metabolism	C00954	HMDB00197	-0.100803	0.105538	-0.499773	0.61952	0.862851	-5.8303	Non Significant
N-palmitoylserine	Lipid	Endocannabinoid	NA	NA	-0.128435	-0.416571	-0.499446	0.619748	0.862851	-5.83045	Non Significant
serotonin	Amino Acid	Tryptophan Metabolism	C00780	HMDB00259	-0.190851	-0.295601	-0.498297	0.620552	0.862851	-5.831	Non Significant
N2-acetyl,N6,N6-dimethyllysine	Amino Acid	Lysine Metabolism	NA	NA	0.273113	-0.885077	0.494529	0.62319	0.862851	-5.83277	Non Significant
1-stearoyl-GPI (18:0)	Lipid	Lysophospholipid	NA	HMDB61696	-0.096038	0.00111854	-0.491476	0.625331	0.862851	-5.83419	Non Significant
N6-carbamoylthreonyladenosine	Nucleotide	Purine Metabolism, Adenine containing	NA	HMDB41623	0.0440861	-0.0565821	0.490261	0.626184	0.862851	-5.83476	Non Significant
phenyllactate (PLA)	Amino Acid	Phenylalanine Metabolism	C05607	HMDB00779	-0.0903089	0.0979464	-0.489809	0.626502	0.862851	-5.83497	Non Significant
1-(1-enyl-oleoyl)-GPE (P-18:1)*	Lipid	Lysoplasmalogen	NA	NA	0.110633	-0.156954	0.487848	0.62788	0.862851	-5.83588	Non Significant
eicosenoylcarnitine (C20:1)*	Lipid	Fatty Acid Metabolism (Acyl Carnitine, Monounsaturated)	NA	NA	-0.104448	0.0244095	-0.486595	0.628761	0.862851	-5.83646	Non Significant
xylose	Carbohydrate	Pentose Metabolism	C00181	HMDB00098	-0.208035	-0.331491	-0.486029	0.62916	0.862851	-5.83672	Non Significant
malate	Energy	TCA Cycle	C00149	HMDB00156	0.0573537	-0.166868	0.485952	0.629214	0.862851	-5.83675	Non Significant
orotate	Nucleotide	Pyrimidine Metabolism, Orotate containing	C00295	HMDB00226	0.0660431	-0.0986022	0.469047	0.641161	0.875705	-5.8444	Non Significant
dopamine 3-O-sulfate	Amino Acid	Tyrosine Metabolism	C13690	HMDB06275	0.130877	-0.278783	0.468892	0.641271	0.875705	-5.84447	Non Significant
beta-cryptoxanthin	Cofactors and Vitamins	Vitamin A Metabolism	NA	HMDB33844	-0.140992	0.452688	-0.46737	0.642351	0.875705	-5.84515	Non Significant
alpha-ketoglutaramate*	Amino Acid	Glutamate Metabolism	NA	NA	-0.0664035	-0.0969063	-0.462646	0.64571	0.87665	-5.84723	Non Significant
dodecadienoate (12:2)*	Lipid	Fatty Acid, Dicarboxylate	NA	NA	-0.109645	0.0405256	-0.460847	0.646991	0.87665	-5.84802	Non Significant
1-palmitoyl-2-linoleoyl-GPI (16:0/18:2)	Lipid	Phosphatidylinositol (PI)	NA	HMDB09784	-0.092779	-0.130738	-0.459812	0.647729	0.87665	-5.84847	Non Significant
N-acetylglutamate	Amino Acid	Glutamate Metabolism	C00624	HMDB01138	0.0566309	-0.0492639	0.459336	0.648068	0.87665	-5.84868	Non Significant
3-methylglutarylcarnitine (2)	Amino Acid	Leucine, Isoleucine and Valine Metabolism	NA	HMDB00552	0.141636	-0.0976354	0.455488	0.650813	0.876962	-5.85035	Non Significant
glycosyl-N-nervonoyl-sphingosine (d18:1/24:1)*	Lipid	Hexosylceramides (HCER)	NA	NA	0.0573677	0.048067	0.45518	0.651033	0.876962	-5.85048	Non Significant
androstenediol (3beta,17beta) disulfate (2)	Lipid	Androgenic Steroids	NA	NA	-0.107686	0.12993	-0.452455	0.652981	0.876962	-5.85165	Non Significant
oleoyl-oleoyl-glycerol (18:1/18:1) [2]*	Lipid	Diacylglycerol	NA	NA	-0.142022	-0.421963	-0.451975	0.653324	0.876962	-5.85186	Non Significant
sucrose	Carbohydrate	Disaccharides and Oligosaccharides	C00089	HMDB00258	0.282392	-1.76491	0.449009	0.655447	0.878123	-5.85313	Non Significant
1-oleoyl-GPI (18:1)	Lipid	Lysophospholipid	NA	NA	-0.0933536	0.137978	-0.442431	0.660166	0.88275	-5.85591	Non Significant
N2-acetyl,N6-methyllysine	Amino Acid	Lysine Metabolism	NA	NA	-0.196418	-0.430052	-0.439423	0.662328	0.883949	-5.85717	Non Significant
6-bromotryptophan	Amino Acid	Tryptophan Metabolism	NA	NA	0.0544326	0.0977077	0.434066	0.666187	0.886133	-5.85939	Non Significant
1-oleoyl-2-linoleoyl-GPE (18:1/18:2)*	Lipid	Phosphatidylethanolamine (PE)	NA	HMDB05349	-0.222003	-0.747744	-0.433626	0.666504	0.886133	-5.85957	Non Significant
N-acetylthreonine	Amino Acid	Glycine, Serine and Threonine Metabolism	NA	HMDB62557	-0.0334546	-0.0690063	-0.428147	0.670461	0.888524	-5.86181	Non Significant
succinylcarnitine (C4-DC)	Energy	TCA Cycle	NA	HMDB61717	0.0522807	0.00425235	0.427347	0.671039	0.888524	-5.86213	Non Significant
sphingomyelin (d17:2/16:0, d18:2/15:0)*	Lipid	Sphingomyelins	NA	NA	-0.0627106	0.633945	-0.423632	0.673728	0.888524	-5.86363	Non Significant
glycodeoxycholate	Lipid	Secondary Bile Acid Metabolism	C05464	HMDB00631	-0.255331	-1.16753	-0.423072	0.674134	0.888524	-5.86386	Non Significant
cysteinylglycine	Amino Acid	Glutathione Metabolism	C01419	HMDB00078	-0.0558757	0.27645	-0.422335	0.674667	0.888524	-5.86415	Non Significant
3-hydroxyhexanoylcarnitine (1)	Lipid	Fatty Acid Metabolism (Acyl Carnitine, Hydroxy)	NA	NA	-0.0880994	0.104414	-0.418089	0.677748	0.8909	-5.86585	Non Significant
sphingomyelin (d18:2/14:0, d18:1/14:1)*	Lipid	Sphingomyelins	NA	NA	-0.0522087	0.584549	-0.412542	0.68178	0.891755	-5.86803	Non Significant
glycosyl ceramide (d18:2/24:1, d18:1/24:2)*	Lipid	Hexosylceramides (HCER)	NA	NA	0.06186	0.0636106	0.412491	0.681817	0.891755	-5.86805	Non Significant
1-(1-enyl-palmitoyl)-GPC (P-16:0)*	Lipid	Lysoplasmalogen	NA	HMDB10407	0.0508006	-0.312194	0.410196	0.683488	0.891755	-5.86895	Non Significant
glycochenodeoxycholate	Lipid	Primary Bile Acid Metabolism	C05466	HMDB00637	0.207091	-0.960039	0.408852	0.684468	0.891755	-5.86947	Non Significant
1-(1-enyl-palmitoyl)-2-oleoyl-GPE (P-16:0/18:1)*	Lipid	Plasmalogen	NA	HMDB11342	0.0444756	0.0759715	0.407478	0.685469	0.891755	-5.87	Non Significant
ximenoylcarnitine (C26:1)*	Lipid	Fatty Acid Metabolism (Acyl Carnitine, Monounsaturated)	NA	NA	0.0558736	0.224689	0.406664	0.686064	0.891755	-5.87032	Non Significant
myristate (14:0)	Lipid	Long Chain Saturated Fatty Acid	C06424	HMDB00806	-0.0919356	0.683115	-0.400562	0.690521	0.893429	-5.87266	Non Significant
cerotoylcarnitine (C26)*	Lipid	Fatty Acid Metabolism (Acyl Carnitine, Long Chain Saturated)	NA	HMDB06347	-0.0476843	-0.0140678	-0.395703	0.694079	0.893429	-5.87449	Non Significant
13-HODE + 9-HODE	Lipid	Fatty Acid, Monohydroxy	NA	NA	-0.0126879	-1.88332	-0.394134	0.695229	0.893429	-5.87508	Non Significant
maleate	Lipid	Fatty Acid, Dicarboxylate	C01384	HMDB00176	-0.147666	0.712684	-0.393114	0.695977	0.893429	-5.87546	Non Significant
1-oleoyl-GPC (18:1)	Lipid	Lysophospholipid	NA	HMDB02815	-0.03843	-0.0235832	-0.391317	0.697296	0.893429	-5.87613	Non Significant
(2 or 3)-decenoate (10:1n7 or n8)	Lipid	Medium Chain Fatty Acid	NA	NA	0.112361	-0.314694	0.389504	0.698628	0.893429	-5.8768	Non Significant
hexanoylcarnitine (C6)	Lipid	Fatty Acid Metabolism (Acyl Carnitine, Medium Chain)	NA	HMDB00705	0.0865273	-0.00950443	0.387623	0.70001	0.893429	-5.8775	Non Significant
uridine	Nucleotide	Pyrimidine Metabolism, Uracil containing	C00299	HMDB00296	0.0426047	-0.0366927	0.384722	0.702144	0.893429	-5.87856	Non Significant
S-1-pyrroline-5-carboxylate	Amino Acid	Glutamate Metabolism	C04322	HMDB01301	0.0697257	-0.295021	0.383201	0.703264	0.893429	-5.87912	Non Significant
1-(1-enyl-palmitoyl)-GPE (P-16:0)*	Lipid	Lysoplasmalogen	NA	NA	0.0697818	-0.271208	0.380312	0.705393	0.893429	-5.88016	Non Significant
3-methylhistidine	Amino Acid	Histidine Metabolism	C01152	HMDB00479	0.0912687	0.217068	0.377816	0.707234	0.893429	-5.88106	Non Significant
phenylacetylcarnitine	Peptide	Acetylated Peptides	NA	NA	0.118146	-1.4456	0.377615	0.707382	0.893429	-5.88113	Non Significant
2-linoleoylglycerol (18:2)	Lipid	Monoacylglycerol	NA	HMDB11538	-0.275575	-2.31098	-0.375769	0.708745	0.893429	-5.88179	Non Significant
N2,N2-dimethylguanosine	Nucleotide	Purine Metabolism, Guanine containing	NA	HMDB04824	-0.0332507	-0.0803689	-0.373284	0.710582	0.893429	-5.88268	Non Significant
cysteine sulfinic acid	Amino Acid	Methionine, Cysteine, SAM and Taurine Metabolism	C00606	HMDB00996	0.0716919	-0.605784	0.370718	0.71248	0.893429	-5.88359	Non Significant
cys-gly, oxidized	Amino Acid	Glutathione Metabolism	NA	NA	0.0746273	0.46087	0.370517	0.712629	0.893429	-5.88366	Non Significant
1-oleoyl-GPG (18:1)*	Lipid	Lysophospholipid	NA	NA	0.149702	-0.796931	0.370197	0.712865	0.893429	-5.88377	Non Significant
sphingomyelin (d18:1/17:0, d17:1/18:0, d19:1/16:0)	Lipid	Sphingomyelins	NA	NA	-0.0414012	0.407621	-0.369546	0.713347	0.893429	-5.884	Non Significant
3-phosphoglycerate	Carbohydrate	Glycolysis, Gluconeogenesis, and Pyruvate Metabolism	C00597	HMDB00807	-0.0819961	-0.0791957	-0.366282	0.715765	0.893429	-5.88514	Non Significant
tetrahydrocortisol glucuronide	Lipid	Corticosteroids	NA	NA	0.0878496	0.210562	0.364842	0.716833	0.893429	-5.88564	Non Significant
nicotinamide	Cofactors and Vitamins	Nicotinate and Nicotinamide Metabolism	C00153	HMDB01406	0.0649564	-0.156873	0.364745	0.716905	0.893429	-5.88567	Non Significant
16-hydroxypalmitate	Lipid	Fatty Acid, Monohydroxy	C18218	HMDB06294	0.0430682	0.127231	0.362958	0.718231	0.893429	-5.88629	Non Significant
betaine	Amino Acid	Glycine, Serine and Threonine Metabolism	C00719	HMDB00043	-0.0453127	-0.114669	-0.362241	0.718763	0.893429	-5.88654	Non Significant
oleate/vaccenate (18:1)	Lipid	Long Chain Monounsaturated Fatty Acid	NA	NA	0.0993253	0.0835034	0.361519	0.719299	0.893429	-5.88678	Non Significant
aconitate [cis or trans]	Energy	TCA Cycle	NA	NA	0.0318976	0.0213257	0.361449	0.719351	0.893429	-5.88681	Non Significant
1-palmitoyl-2-oleoyl-GPC (16:0/18:1)	Lipid	Phosphatidylcholine (PC)	NA	HMDB07972	-0.034259	0.0621052	-0.356644	0.722923	0.89627	-5.88845	Non Significant
3-hydroxyoctanoate	Lipid	Fatty Acid, Monohydroxy	NA	HMDB01954	-0.0887214	0.00680622	-0.353382	0.725351	0.896708	-5.88955	Non Significant
fumarate	Energy	TCA Cycle	C00122	HMDB00134	0.0448776	-0.187183	0.352117	0.726293	0.896708	-5.88997	Non Significant
acetylcarnitine (C2)	Lipid	Fatty Acid Metabolism (Acyl Carnitine, Short Chain)	C02571	HMDB00201	-0.0463899	0.0737784	-0.348295	0.729143	0.896708	-5.89124	Non Significant
butyrylcarnitine (C4)	Lipid	Fatty Acid Metabolism (also BCAA Metabolism)	C02862	HMDB02013	0.0950966	0.17971	0.34729	0.729892	0.896708	-5.89158	Non Significant
lactosyl-N-behenoyl-sphingosine (d18:1/22:0)*	Lipid	Lactosylceramides (LCER)	NA	NA	-0.0728325	0.0666899	-0.346973	0.730129	0.896708	-5.89168	Non Significant
N-stearoyl-sphingosine (d18:1/18:0)*	Lipid	Ceramides	NA	HMDB04950	0.0618493	0.298818	0.345795	0.731009	0.896708	-5.89207	Non Significant
4-hydroxyphenylpyruvate	Amino Acid	Tyrosine Metabolism	C01179	HMDB00707	-0.0501022	0.314231	-0.344108	0.732269	0.896708	-5.89262	Non Significant
sphingomyelin (d18:2/23:0, d18:1/23:1, d17:1/24:1)*	Lipid	Sphingomyelins	NA	NA	-0.0353239	0.351392	-0.341436	0.734266	0.897112	-5.89349	Non Significant
vanillactate	Amino Acid	Tyrosine Metabolism	NA	HMDB00913	-0.0536162	-0.267517	-0.337094	0.737516	0.897112	-5.89489	Non Significant
N-stearoyl-sphinganine (d18:0/18:0)*	Lipid	Dihydroceramides	NA	NA	0.120998	-0.518133	0.334537	0.739433	0.897112	-5.89571	Non Significant
(14 or 15)-methylpalmitate (a17:0 or i17:0)	Lipid	Fatty Acid, Branched	NA	NA	-0.0787376	0.794267	-0.333309	0.740353	0.897112	-5.8961	Non Significant
1-stearoyl-2-oleoyl-GPC (18:0/18:1)	Lipid	Phosphatidylcholine (PC)	NA	HMDB08038	-0.0372363	0.0941562	-0.332286	0.741121	0.897112	-5.89642	Non Significant
ursodeoxycholate	Lipid	Secondary Bile Acid Metabolism	C07880	HMDB00946	0.123782	0.553837	0.33158	0.74165	0.897112	-5.89664	Non Significant
5,6-dihydrouridine	Nucleotide	Pyrimidine Metabolism, Uracil containing	NA	NA	-0.0293764	-0.075888	-0.328877	0.74368	0.897112	-5.89749	Non Significant
N-palmitoyl-heptadecasphingosine (d17:1/16:0)*	Lipid	Ceramides	NA	NA	-0.0779799	0.261617	-0.328154	0.744224	0.897112	-5.89772	Non Significant
caproate (6:0)	Lipid	Medium Chain Fatty Acid	C01585	HMDB00535	-0.0358333	-0.125582	-0.326865	0.745192	0.897112	-5.89812	Non Significant
3-hydroxylaurate	Lipid	Fatty Acid, Monohydroxy	NA	HMDB00387	0.0990043	0.287467	0.324464	0.746998	0.897112	-5.89886	Non Significant
3-ureidopropionate	Nucleotide	Pyrimidine Metabolism, Uracil containing	C02642	HMDB00026	0.0482543	-0.233798	0.321695	0.749082	0.897112	-5.89971	Non Significant
palmitoyl sphingomyelin (d18:1/16:0)	Lipid	Sphingomyelins	NA	NA	0.0218907	-0.0407697	0.320361	0.750086	0.897112	-5.90012	Non Significant
palmitoleoylcarnitine (C16:1)*	Lipid	Fatty Acid Metabolism (Acyl Carnitine, Monounsaturated)	NA	NA	0.0601032	0.124345	0.318905	0.751183	0.897112	-5.90056	Non Significant
taurodeoxycholate	Lipid	Secondary Bile Acid Metabolism	C05463	HMDB00896	0.253124	-1.36815	0.318098	0.751792	0.897112	-5.90081	Non Significant
glycoursodeoxycholate	Lipid	Secondary Bile Acid Metabolism	NA	HMDB00708	0.12854	-0.0770545	0.317984	0.751878	0.897112	-5.90084	Non Significant
1-(1-enyl-stearoyl)-GPE (P-18:0)*	Lipid	Lysoplasmalogen	NA	NA	0.0615344	-0.226307	0.314175	0.754751	0.899003	-5.90199	Non Significant
cysteinylglycine disulfide*	Amino Acid	Glutathione Metabolism	NA	HMDB00709	-0.0477366	0.274935	-0.311517	0.756757	0.899858	-5.90278	Non Significant
N-formylphenylalanine	Amino Acid	Tyrosine Metabolism	NA	NA	0.063022	-0.0172111	0.308908	0.758729	0.900668	-5.90355	Non Significant
2-hydroxyoctanoate	Lipid	Fatty Acid, Monohydroxy	NA	HMDB02264	-0.0872867	0.245321	-0.297233	0.767572	0.909364	-5.90691	Non Significant
(16 or 17)-methylstearate (a19:0 or i19:0)	Lipid	Fatty Acid, Branched	NA	HMDB37397	0.0678165	0.651541	0.2958	0.76866	0.909364	-5.90731	Non Significant
N-palmitoyl-sphingadienine (d18:2/16:0)*	Lipid	Ceramides	NA	NA	-0.0585436	-0.446695	-0.289654	0.773329	0.91334	-5.90902	Non Significant
alpha-hydroxyisocaproate	Amino Acid	Leucine, Isoleucine and Valine Metabolism	C03264	HMDB00746	0.0465941	0.0162008	0.285038	0.776842	0.915108	-5.91029	Non Significant
3-hydroxydecanoate	Lipid	Fatty Acid, Monohydroxy	NA	HMDB02203	0.0714144	0.0738549	0.281741	0.779354	0.915108	-5.91117	Non Significant
1-methyl-4-imidazoleacetate	Amino Acid	Histidine Metabolism	C05828	HMDB02820	0.0394955	0.0108733	0.281125	0.779824	0.915108	-5.91134	Non Significant
palmitoleate (16:1n7)	Lipid	Long Chain Monounsaturated Fatty Acid	C08362	HMDB03229	-0.090294	0.506507	-0.280801	0.78007	0.915108	-5.91143	Non Significant
pregnenetriol disulfate*	Lipid	Pregnenolone Steroids	NA	NA	0.0740488	-0.12932	0.270813	0.787696	0.918225	-5.91405	Non Significant
2-pyrrolidinone	Amino Acid	Glutamate Metabolism	NA	HMDB02039	-0.0304378	0.0457096	-0.269596	0.788627	0.918225	-5.91436	Non Significant
sphingomyelin (d18:1/22:1, d18:2/22:0, d16:1/24:1)*	Lipid	Sphingomyelins	NA	HMDB12104	0.019348	0.130598	0.26747	0.790254	0.918225	-5.9149	Non Significant
4-acetamidobutanoate	Amino Acid	Polyamine Metabolism	C02946	HMDB03681	-0.0337411	-0.0349276	-0.26736	0.790339	0.918225	-5.91493	Non Significant
gamma-glutamylglycine	Peptide	Gamma-glutamyl Amino Acid	NA	HMDB11667	0.0375437	-0.0366264	0.267302	0.790383	0.918225	-5.91494	Non Significant
myristoleoylcarnitine (C14:1)*	Lipid	Fatty Acid Metabolism (Acyl Carnitine, Monounsaturated)	NA	NA	-0.0726286	0.158892	-0.266991	0.79062	0.918225	-5.91502	Non Significant
2-hydroxy-3-methylvalerate	Amino Acid	Leucine, Isoleucine and Valine Metabolism	NA	HMDB00317	-0.0587126	-0.0985823	-0.264305	0.792677	0.918989	-5.9157	Non Significant
tryptophan betaine	Amino Acid	Tryptophan Metabolism	C09213	HMDB61115	-0.168579	-1.37747	-0.262693	0.793912	0.918989	-5.91611	Non Significant
gamma-glutamylhistidine	Peptide	Gamma-glutamyl Amino Acid	NA	NA	-0.0407677	-0.0925336	-0.259345	0.796479	0.920434	-5.91694	Non Significant
3-methylglutarate/2-methylglutarate	Lipid	Fatty Acid, Dicarboxylate	NA	NA	-0.0572417	-0.156388	-0.253001	0.801348	0.924531	-5.91848	Non Significant
pseudouridine	Nucleotide	Pyrimidine Metabolism, Uracil containing	C02067	HMDB00767	-0.0161431	-0.0557609	-0.240299	0.811123	0.933178	-5.92147	Non Significant
stearoyl sphingomyelin (d18:1/18:0)	Lipid	Sphingomyelins	C00550	HMDB01348	0.0233272	0.228124	0.239787	0.811517	0.933178	-5.92158	Non Significant
21-hydroxypregnenolone disulfate	Lipid	Pregnenolone Steroids	NA	NA	-0.0516375	0.157462	-0.236245	0.814249	0.9344	-5.92238	Non Significant
prolylglycine	Peptide	Dipeptide	NA	HMDB11178	0.0574634	-0.985318	0.234938	0.815257	0.9344	-5.92268	Non Significant
10-heptadecenoate (17:1n7)	Lipid	Long Chain Monounsaturated Fatty Acid	NA	HMDB60038	0.0664474	0.578653	0.228541	0.820197	0.937183	-5.92409	Non Significant
trimethylamine N-oxide	Lipid	Phospholipid Metabolism	C01104	HMDB00925	0.0720924	0.0405664	0.228316	0.820371	0.937183	-5.92414	Non Significant
glutamine	Amino Acid	Glutamate Metabolism	C00064	HMDB00641	-0.0146138	0.14417	-0.226106	0.82208	0.937601	-5.92461	Non Significant
isobutyrylcarnitine (C4)	Amino Acid	Leucine, Isoleucine and Valine Metabolism	NA	HMDB00736	-0.0469306	-0.055178	-0.221819	0.825396	0.938133	-5.92553	Non Significant
9,10-DiHOME	Lipid	Fatty Acid, Dihydroxy	C14828	HMDB04704	-0.0885772	-1.07647	-0.2216	0.825566	0.938133	-5.92557	Non Significant
10-nonadecenoate (19:1n9)	Lipid	Long Chain Monounsaturated Fatty Acid	NA	HMDB13622	0.0702147	0.793028	0.218119	0.828262	0.938133	-5.9263	Non Significant
3-hydroxy-3-methylglutarate	Lipid	Mevalonate Metabolism	C03761	HMDB00355	0.0349246	-0.0494797	0.217692	0.828592	0.938133	-5.92639	Non Significant
vanillic alcohol sulfate	Amino Acid	Tyrosine Metabolism	NA	NA	0.125511	-0.904983	0.216822	0.829266	0.938133	-5.92657	Non Significant
homoarginine	Amino Acid	Urea cycle; Arginine and Proline Metabolism	C01924	HMDB00670	0.0316513	0.140644	0.213093	0.832157	0.938581	-5.92733	Non Significant
beta-alanine	Nucleotide	Pyrimidine Metabolism, Uracil containing	C00099	HMDB00056	-0.0265449	0.0142326	-0.212351	0.832733	0.938581	-5.92748	Non Significant
decanoylcarnitine (C10)	Lipid	Fatty Acid Metabolism (Acyl Carnitine, Medium Chain)	NA	HMDB00651	0.0685749	0.209945	0.210971	0.833804	0.938581	-5.92776	Non Significant
N-palmitoylglycine	Lipid	Fatty Acid Metabolism (Acyl Glycine)	NA	HMDB13034	0.0326866	-0.00990829	0.209376	0.835041	0.938581	-5.92808	Non Significant
N-acetylhistidine	Amino Acid	Histidine Metabolism	C02997	HMDB32055	0.0277297	-0.0900476	0.207312	0.836644	0.93887	-5.92849	Non Significant
threonate	Cofactors and Vitamins	Ascorbate and Aldarate Metabolism	C01620	HMDB00943	-0.0386845	0.158999	-0.203486	0.839616	0.939904	-5.92924	Non Significant
sphingomyelin (d18:1/20:0, d16:1/22:0)*	Lipid	Sphingomyelins	NA	HMDB12102	-0.0165101	0.283421	-0.199456	0.842749	0.939904	-5.93001	Non Significant
5alpha-pregnan-3beta,20alpha-diol disulfate	Lipid	Progestin Steroids	NA	NA	0.0713238	0.367415	0.198041	0.84385	0.939904	-5.93028	Non Significant
tyramine O-sulfate	Amino Acid	Tyrosine Metabolism	NA	HMDB06409	0.0817363	-0.155228	0.194921	0.846278	0.939904	-5.93086	Non Significant
trans-urocanate	Amino Acid	Histidine Metabolism	C00785	HMDB00301	0.0348781	0.206579	0.193732	0.847204	0.939904	-5.93108	Non Significant
3-hydroxybutyroylglycine	Lipid	Fatty Acid Metabolism (Acyl Glycine)	NA	NA	-0.042564	0.0843883	-0.193348	0.847503	0.939904	-5.93115	Non Significant
prolylhydroxyproline	Amino Acid	Urea cycle; Arginine and Proline Metabolism	NA	HMDB06695	0.0334441	-0.0827452	0.19201	0.848545	0.939904	-5.9314	Non Significant
sphingomyelin (d18:0/18:0, d19:0/17:0)*	Lipid	Dihydrosphingomyelins	NA	HMDB12087	0.0358999	0.394136	0.190927	0.849389	0.939904	-5.9316	Non Significant
2-hydroxyphenylacetate	Amino Acid	Phenylalanine Metabolism	C05852	HMDB00669	-0.0368669	0.108113	-0.18966	0.850376	0.939904	-5.93183	Non Significant
branched-chain, straight-chain, or cyclopropyl 12:1 fatty acid*	Partially Characterized Molecules	Partially Characterized Molecules	NA	NA	-0.0694059	0.252641	-0.187357	0.852171	0.939904	-5.93224	Non Significant
1-palmitoyl-2-oleoyl-GPE (16:0/18:1)	Lipid	Phosphatidylethanolamine (PE)	NA	HMDB05320	0.0447735	-0.0557077	0.187093	0.852377	0.939904	-5.93229	Non Significant
dimethylglycine	Amino Acid	Glycine, Serine and Threonine Metabolism	C01026	HMDB00092	-0.0267833	0.101509	-0.174287	0.862373	0.94707	-5.93449	Non Significant
3-methylcytidine	Nucleotide	Pyrimidine Metabolism, Cytidine containing	NA	NA	0.0413424	-0.275817	0.174246	0.862406	0.94707	-5.9345	Non Significant
isovalerate (C5)	Amino Acid	Leucine, Isoleucine and Valine Metabolism	C08262	HMDB00718	0.023153	-0.0334617	0.171965	0.864188	0.94707	-5.93487	Non Significant
hydroxypalmitoyl sphingomyelin (d18:1/16:0(OH))	Lipid	Sphingomyelins	NA	NA	0.0200794	-0.0436394	0.171818	0.864303	0.94707	-5.9349	Non Significant
glycine	Amino Acid	Glycine, Serine and Threonine Metabolism	C00037	HMDB00123	-0.0180301	-0.0918702	-0.163446	0.870854	0.952753	-5.93623	Non Significant
behenoyl dihydrosphingomyelin (d18:0/22:0)*	Lipid	Dihydrosphingomyelins	NA	HMDB12091	0.0272854	0.352425	0.158211	0.874955	0.953104	-5.93703	Non Significant
carnitine	Lipid	Carnitine Metabolism	C00318	HMDB00062	-0.0139016	-0.0810509	-0.158046	0.875084	0.953104	-5.93706	Non Significant
1-linoleoyl-GPI* (18:2)*	Lipid	Lysophospholipid	NA	NA	0.0256341	0.0671511	0.157807	0.875272	0.953104	-5.9371	Non Significant
ceramide (d18:2/24:1, d18:1/24:2)*	Lipid	Ceramides	NA	NA	-0.0191637	0.243546	-0.149013	0.882168	0.95798	-5.93838	Non Significant
2-aminoheptanoate	Lipid	Fatty Acid, Amino	NA	NA	-0.0322076	-0.773883	-0.147651	0.883237	0.95798	-5.93857	Non Significant
sphingomyelin (d18:1/19:0, d19:1/18:0)*	Lipid	Sphingomyelins	NA	NA	-0.0201151	0.660723	-0.145904	0.884608	0.95798	-5.93882	Non Significant
lactosyl-N-palmitoyl-sphingosine (d18:1/16:0)	Lipid	Lactosylceramides (LCER)	NA	NA	-0.0134928	-0.00492647	-0.145101	0.885239	0.95798	-5.93893	Non Significant
pipecolate	Amino Acid	Lysine Metabolism	C00408	HMDB00070	0.0387777	-0.325237	0.142944	0.886933	0.958327	-5.93922	Non Significant
ribonate	Carbohydrate	Pentose Metabolism	C01685	HMDB00867	0.0296421	0.106665	0.138095	0.890743	0.960956	-5.93987	Non Significant
N-palmitoyltaurine	Lipid	Endocannabinoid	NA	NA	0.0322823	-0.981193	0.128807	0.898049	0.967343	-5.94105	Non Significant
1-palmitoleoyl-2-linolenoyl-GPC (16:1/18:3)*	Lipid	Phosphatidylcholine (PC)	NA	HMDB08008	-0.0572315	-0.0622652	-0.12403	0.901809	0.968253	-5.94163	Non Significant
mannose	Carbohydrate	Fructose, Mannose and Galactose Metabolism	C00159	HMDB00169	0.0133338	0.097761	0.121811	0.903557	0.968253	-5.94189	Non Significant
succinate	Energy	TCA Cycle	C00042	HMDB00254	-0.011258	-0.164064	-0.119069	0.905718	0.968253	-5.9422	Non Significant
7-methylguanine	Nucleotide	Purine Metabolism, Guanine containing	C02242	HMDB00897	0.0101768	0.0574859	0.118952	0.90581	0.968253	-5.94222	Non Significant
sphingomyelin (d18:2/21:0, d16:2/23:0)*	Lipid	Sphingomyelins	NA	NA	-0.0154246	0.54645	-0.118927	0.90583	0.968253	-5.94222	Non Significant
tryptophan	Amino Acid	Tryptophan Metabolism	C00078	HMDB00929	0.00902579	0.0907522	0.116511	0.907734	0.968805	-5.94249	Non Significant
3-indoxyl sulfate	Amino Acid	Tryptophan Metabolism	NA	HMDB00682	-0.0240919	0.168684	-0.112922	0.910564	0.969221	-5.94288	Non Significant
1-stearoyl-GPS (18:0)*	Lipid	Lysophospholipid	NA	NA	-0.042976	-0.62517	-0.112494	0.910901	0.969221	-5.94293	Non Significant
5-dodecenoate (12:1n7)	Lipid	Medium Chain Fatty Acid	NA	HMDB00529	-0.0280685	0.529538	-0.106161	0.915898	0.973054	-5.94359	Non Significant
octanoylcarnitine (C8)	Lipid	Fatty Acid Metabolism (Acyl Carnitine, Medium Chain)	C02838	HMDB00791	0.0286766	0.124822	0.101946	0.919224	0.975012	-5.94401	Non Significant
gamma-glutamylmethionine	Peptide	Gamma-glutamyl Amino Acid	NA	HMDB29155	0.0115793	0.225714	0.100287	0.920534	0.975012	-5.94416	Non Significant
1-stearoyl-2-docosahexaenoyl-GPE (18:0/22:6)*	Lipid	Phosphatidylethanolamine (PE)	NA	HMDB05334	0.021886	-0.140441	0.0935604	0.925848	0.978161	-5.94479	Non Significant
5alpha-pregnan-3beta,20alpha-diol monosulfate (2)	Lipid	Progestin Steroids	NA	NA	0.0341601	0.313691	0.0929755	0.92631	0.978161	-5.94484	Non Significant
3-decenoylcarnitine	Lipid	Fatty Acid Metabolism (Acyl Carnitine, Monounsaturated)	NA	NA	0.0242471	-0.410409	0.0894791	0.929074	0.979597	-5.94514	Non Significant
quinolinate	Cofactors and Vitamins	Nicotinate and Nicotinamide Metabolism	C03722	HMDB00232	0.016541	-0.196323	0.0842439	0.933213	0.982478	-5.94557	Non Significant
2-hydroxypalmitate	Lipid	Fatty Acid, Monohydroxy	NA	HMDB31057	0.0115749	0.0123102	0.0805911	0.936102	0.984035	-5.94586	Non Significant
taurine	Amino Acid	Methionine, Cysteine, SAM and Taurine Metabolism	C00245	HMDB00251	0.0118634	0.0454279	0.0755219	0.940114	0.986766	-5.94624	Non Significant
3-hydroxybutyrate (BHBA)	Lipid	Ketone Bodies	C01089	HMDB00357	-0.0276157	0.776107	-0.071789	0.943068	0.988381	-5.9465	Non Significant
valerate (5:0)	Lipid	Short Chain Fatty Acid	C00803	HMDB00892	0.0259055	-1.5999	0.0649482	0.948485	0.992568	-5.94695	Non Significant
1-oleoyl-GPE (18:1)	Lipid	Lysophospholipid	NA	HMDB11506	0.00839783	-0.00545393	0.0617674	0.951005	0.993715	-5.94714	Non Significant
S-methylcysteine sulfoxide	Amino Acid	Methionine, Cysteine, SAM and Taurine Metabolism	NA	HMDB29432	-0.0135815	0.111928	-0.0520905	0.958673	1	-5.94766	Non Significant
1-palmitoyl-2-stearoyl-GPC (16:0/18:0)	Lipid	Phosphatidylcholine (PC)	NA	HMDB07970	0.00370839	0.0423131	0.046628	0.963003	1	-5.94792	Non Significant
1,2-dipalmitoyl-GPC (16:0/16:0)	Lipid	Phosphatidylcholine (PC)	NA	HMDB00564	-0.00375253	-0.0501519	-0.0457396	0.963708	1	-5.94796	Non Significant
hydroxyasparagine	Amino Acid	Alanine and Aspartate Metabolism	C03124	HMDB32332	0.00333801	0.0458435	0.0392936	0.968819	1	-5.94822	Non Significant
sphingomyelin (d18:1/22:2, d18:2/22:1, d16:1/24:2)*	Lipid	Sphingomyelins	NA	NA	-0.00382552	0.309991	-0.0391393	0.968942	1	-5.94823	Non Significant
(S)-3-hydroxybutyrylcarnitine	Lipid	Fatty Acid Metabolism (Acyl Carnitine, Hydroxy)	NA	NA	-0.00880673	0.253877	-0.0368821	0.970732	1	-5.94831	Non Significant
pentadecanoate (15:0)	Lipid	Long Chain Saturated Fatty Acid	C16537	HMDB00826	-0.00604957	0.509245	-0.0365076	0.971029	1	-5.94832	Non Significant
leucylalanine	Peptide	Dipeptide	NA	HMDB28922	-0.00104522	-3.59721	-0.0353094	0.97198	1	-5.94836	Non Significant
phosphoethanolamine (PE)	Lipid	Phospholipid Metabolism	C00346	HMDB00224	-0.00706429	0.0239746	-0.035309	0.97198	1	-5.94836	Non Significant
pregnenetriol sulfate*	Lipid	Pregnenolone Steroids	NA	NA	-0.00853476	0.207667	-0.034519	0.972607	1	-5.94839	Non Significant
isovalerylcarnitine (C5)	Amino Acid	Leucine, Isoleucine and Valine Metabolism	NA	HMDB00688	0.00533478	-0.040847	0.0285673	0.977328	1	-5.94857	Non Significant
cis-4-decenoylcarnitine (C10:1)	Lipid	Fatty Acid Metabolism (Acyl Carnitine, Monounsaturated)	NA	NA	0.00700813	-0.0129133	0.0283714	0.977484	1	-5.94857	Non Significant
N-acetyl-isoputreanine	Amino Acid	Polyamine Metabolism	NA	NA	0.00403567	-0.272231	0.0277621	0.977967	1	-5.94859	Non Significant
dimethylarginine (ADMA + SDMA)	Amino Acid	Urea cycle; Arginine and Proline Metabolism	C03626	HMDB01539	-0.00189975	-0.0270391	-0.0277072	0.978011	1	-5.94859	Non Significant
N,N-dimethylalanine	Amino Acid	Alanine and Aspartate Metabolism	NA	NA	-0.0105838	-0.254191	-0.0266942	0.978814	1	-5.94862	Non Significant
alpha-tocopherol	Cofactors and Vitamins	Tocopherol Metabolism	C02477	HMDB01893	-0.00165974	0.150516	-0.0219382	0.982588	1	-5.94873	Non Significant
creatinine	Amino Acid	Creatine Metabolism	C00791	HMDB00562	0.0015298	-0.0297636	0.0213576	0.983049	1	-5.94874	Non Significant
pyridoxate	Cofactors and Vitamins	Vitamin B6 Metabolism	C00847	HMDB00017	0.00597141	0.204027	0.0211175	0.98324	1	-5.94874	Non Significant
1,2-dilinoleoyl-GPE (18:2/18:2)*	Lipid	Phosphatidylethanolamine (PE)	NA	HMDB09093	0.00604991	-0.84109	0.0173931	0.986195	1	-5.94881	Non Significant
N-acetyltaurine	Amino Acid	Methionine, Cysteine, SAM and Taurine Metabolism	NA	NA	0.00301821	0.152174	0.0169911	0.986514	1	-5.94882	Non Significant
palmitoylcarnitine (C16)	Lipid	Fatty Acid Metabolism (Acyl Carnitine, Long Chain Saturated)	C02990	HMDB00222	0.00147083	-0.129198	0.0139886	0.988897	1	-5.94886	Non Significant
1-palmitoyl-2-arachidonoyl-GPE (16:0/20:4)*	Lipid	Phosphatidylethanolamine (PE)	NA	HMDB05323	-0.00240998	-0.0990887	-0.012084	0.990409	1	-5.94889	Non Significant
1-lignoceroyl-GPC (24:0)	Lipid	Lysophospholipid	NA	HMDB10405	-0.00163759	-0.109661	-0.0102074	0.991898	1	-5.94891	Non Significant
2,3-dihydroxy-5-methylthio-4-pentenoate (DMTPA)*	Amino Acid	Methionine, Cysteine, SAM and Taurine Metabolism	NA	NA	0.000613437	-0.0493717	0.0073988	0.994127	1	-5.94893	Non Significant
1-linoleoyl-GPA (18:2)*	Lipid	Lysophospholipid	NA	HMDB07856	0.00137662	-0.756395	0.00538169	0.995728	1	-5.94894	Non Significant
sphingomyelin (d18:0/20:0, d16:0/22:0)*	Lipid	Dihydrosphingomyelins	NA	NA	0.000818656	0.431942	0.00500898	0.996024	1	-5.94894	Non Significant
gamma-tocopherol/beta-tocopherol	Cofactors and Vitamins	Tocopherol Metabolism	NA	NA	0.000320982	0.193109	0.00182969	0.998548	1	-5.94895	Non Significant
hexanoylglutamine	Lipid	Fatty Acid Metabolism (Acyl Glutamine)	NA	NA	-0.000329506	-0.00112574	-0.000918281	0.999271	1	-5.94896	Non Significant
XHWESASXXR*	Peptide	Polypeptide	NA	NA	1.77636e-15	-4.67669	6.00458e-14	1	1	-5.94896	Non Significant
HWESASXX*	Peptide	Polypeptide	NA	NA	8.88178e-16	-3.22028	3.00229e-14	1	1	-5.94896	Non Significant

## Sheet: VP_vs_ART
Compound	Super Pathway	Sub Pathway	logFC	AveExpr	t	P.Value	adj.P.Val	B	Significance
quinolinate	Cofactors and Vitamins	Nicotinate and Nicotinamide Metabolism	-1.31848	0.170281	-4.33293	0.000106516	0.0110248	1.23932	Down regulated in ART
1-linolenoyl-GPC (18:3)*	Lipid	Lysophospholipid	-0.916005	0.347058	-4.68163	3.68227e-05	0.0110248	2.20905	Down regulated in ART
kynurenine	Amino Acid	Tryptophan Metabolism	-0.742098	0.162803	-4.66178	3.91363e-05	0.0110248	2.15337	Down regulated in ART
1-stearoyl-2-oleoyl-GPS (18:0/18:1)	Lipid	Phosphatidylserine (PS)	1.90892	0.259753	4.40038	8.68594e-05	0.0110248	1.4254	Up regulated in ART
maltose	Carbohydrate	Glycogen Metabolism	2.04142	-0.936302	4.35534	9.95435e-05	0.0110248	1.30106	Up regulated in ART
inosine 5'-monophosphate (IMP)	Nucleotide	Purine Metabolism, (Hypo)Xanthine/Inosine containing	2.32352	-1.18748	4.32057	0.000110564	0.0110248	1.20531	Up regulated in ART
serotonin	Amino Acid	Tryptophan Metabolism	2.74288	-1.22845	4.54441	5.6048e-05	0.0110248	1.82529	Up regulated in ART
dihydroorotate	Nucleotide	Pyrimidine Metabolism, Orotate containing	-2.73828	-0.741067	-3.84441	0.000454595	0.0308595	-0.0805052	Down regulated in ART
glycerol 3-phosphate	Lipid	Glycerolipid Metabolism	-1.7506	0.361351	-3.8706	0.000421131	0.0308595	-0.0111763	Down regulated in ART
docosapentaenoylcarnitine (C22:5n3)*	Lipid	Fatty Acid Metabolism (Acyl Carnitine, Polyunsaturated)	-1.03942	-0.289913	-3.79129	0.000530536	0.0308595	-0.220483	Down regulated in ART
3-phosphoglycerate	Carbohydrate	Glycolysis, Gluconeogenesis, and Pyruvate Metabolism	1.14018	-0.419062	3.79809	0.000520166	0.0308595	-0.202602	Up regulated in ART
ADP	Nucleotide	Purine Metabolism, Adenine containing	2.03306	-1.12983	3.87706	0.000413259	0.0308595	0.00593798	Up regulated in ART
phosphoethanolamine (PE)	Lipid	Phospholipid Metabolism	1.0474	-0.29657	3.69776	0.000695146	0.037324	-0.465023	Up regulated in ART
beta-citrylglutamate	Amino Acid	Glutamate Metabolism	0.955178	-0.363516	3.53866	0.00109462	0.0509362	-0.87485	Up regulated in ART
1-stearoyl-GPS (18:0)*	Lipid	Lysophospholipid	2.32427	-1.32832	3.55332	0.0010501	0.0509362	-0.837433	Up regulated in ART
spermidine	Amino Acid	Polyamine Metabolism	1.12648	-0.629462	3.4619	0.00135897	0.0592849	-1.06958	Up regulated in ART
octadecenedioate (C18:1-DC)	Lipid	Fatty Acid, Dicarboxylate	-0.981546	-0.112354	-3.43252	0.00147551	0.0605827	-1.14355	Down regulated in ART
alpha-ketobutyrate	Amino Acid	Methionine, Cysteine, SAM and Taurine Metabolism	1.25039	0.557356	3.38862	0.00166772	0.0646704	-1.25353	Up regulated in ART
taurodeoxycholate	Lipid	Secondary Bile Acid Metabolism	3.14603	-1.98593	3.35646	0.00182351	0.0669901	-1.33366	Up regulated in ART
sphingomyelin (d18:1/20:0, d16:1/22:0)*	Lipid	Sphingomyelins	0.394315	0.180365	3.29173	0.00218019	0.0760886	-1.49371	Up regulated in ART
1-palmitoyl-GPC (16:0)	Lipid	Lysophospholipid	-0.413199	0.0859503	-3.27092	0.00230831	0.0767238	-1.54481	Down regulated in ART
ceramide (d18:1/17:0, d17:1/18:0)*	Lipid	Ceramides	1.18732	-0.501376	3.24276	0.00249324	0.0791038	-1.61371	Up regulated in ART
1-palmitoyl-2-stearoyl-GPE (16:0/18:0)*	Lipid	Phosphatidylethanolamine (PE)	-1.12083	-0.74701	-3.19319	0.00285339	0.0796668	-1.7342	Down regulated in ART
2'-O-methyluridine	Nucleotide	Pyrimidine Metabolism, Uracil containing	-0.706656	-0.500965	-3.208	0.00274091	0.0796668	-1.69831	Down regulated in ART
uracil	Nucleotide	Pyrimidine Metabolism, Uracil containing	-0.640007	0.0479625	-3.21284	0.00270507	0.0796668	-1.68655	Down regulated in ART
hexadecasphingosine (d16:1)*	Lipid	Sphingosines	1.07284	-0.279294	3.17371	0.00300809	0.0807557	-1.78129	Up regulated in ART
heptanoate (7:0)	Lipid	Medium Chain Fatty Acid	-0.561902	-0.207927	-3.15495	0.0031645	0.0818082	-1.82647	Down regulated in ART
tyramine O-sulfate	Amino Acid	Tyrosine Metabolism	-2.06311	0.305835	-3.13876	0.00330565	0.082405	-1.86534	Down regulated in ART
phosphocholine	Lipid	Phospholipid Metabolism	0.702788	-0.0585506	3.11156	0.00355628	0.085596	-1.93039	Up regulated in ART
behenoyl sphingomyelin (d18:1/22:0)*	Lipid	Sphingomyelins	0.378162	0.0448459	3.07444	0.00392755	0.0894182	-2.01868	Up regulated in ART
N-acetylneuraminate	Carbohydrate	Aminosugar Metabolism	0.466995	-0.0771855	3.07028	0.00397129	0.0894182	-2.02852	Up regulated in ART
lactate	Carbohydrate	Glycolysis, Gluconeogenesis, and Pyruvate Metabolism	-0.543237	0.235911	-3.0205	0.00453267	0.0965821	-2.14585	Down regulated in ART
1-oleoyl-GPC (18:1)	Lipid	Lysophospholipid	-0.437276	0.0671367	-3.01771	0.0045662	0.0965821	-2.15238	Down regulated in ART
glycochenodeoxycholate 3-sulfate	Lipid	Primary Bile Acid Metabolism	-1.32697	-0.0283926	-2.99917	0.00479538	0.0971943	-2.19578	Down regulated in ART
dihomo-linolenoylcarnitine (C20:3n3 or 6)*	Lipid	Fatty Acid Metabolism (Acyl Carnitine, Polyunsaturated)	-1.0744	0.501632	-2.99303	0.00487364	0.0971943	-2.21011	Down regulated in ART
N-acetylhistidine	Amino Acid	Histidine Metabolism	-0.928737	0.124579	-2.97672	0.00508731	0.0986372	-2.2481	Down regulated in ART
lactosyl-N-behenoyl-sphingosine (d18:1/22:0)*	Lipid	Lactosylceramides (LCER)	1.03754	-0.354413	2.85878	0.00691565	0.130463	-2.5191	Non Significant
dihomo-linoleoylcarnitine (C20:2)*	Lipid	Fatty Acid Metabolism (Acyl Carnitine, Polyunsaturated)	-0.764347	0.335159	-2.82408	0.00756068	0.137224	-2.59753	Non Significant
3-methylcytidine	Nucleotide	Pyrimidine Metabolism, Cytidine containing	0.808338	-0.448526	2.80664	0.00790581	0.137224	-2.63674	Non Significant
alpha-ketoglutarate	Energy	TCA Cycle	-0.72154	0.357151	-2.79115	0.00822456	0.137224	-2.67143	Non Significant
1-linoleoyl-GPC (18:2)	Lipid	Lysophospholipid	-0.564951	0.0499644	-2.77822	0.00849965	0.137224	-2.70028	Non Significant
1-palmitoleoyl-GPC* (16:1)*	Lipid	Lysophospholipid	-0.502117	0.397147	-2.77433	0.0085841	0.137224	-2.70895	Non Significant
N,N-dimethylalanine	Amino Acid	Alanine and Aspartate Metabolism	-1.47501	-0.0878224	-2.77163	0.00864317	0.137224	-2.71496	Non Significant
1-(1-enyl-palmitoyl)-2-linoleoyl-GPE (P-16:0/18:2)*	Lipid	Plasmalogen	-0.635598	0.0699988	-2.77131	0.0086502	0.137224	-2.71567	Non Significant
N-acetylserine	Amino Acid	Glycine, Serine and Threonine Metabolism	-0.309295	0.00927063	-2.74055	0.00935074	0.14504	-2.78387	Non Significant
3,4-dihydroxybutyrate	Lipid	Fatty Acid, Dihydroxy	-0.479982	0.0624219	-2.72194	0.00979987	0.148702	-2.8249	Non Significant
glycochenodeoxycholate	Lipid	Primary Bile Acid Metabolism	-1.93694	-0.445414	-2.69033	0.0106088	0.157553	-2.89417	Non Significant
arachidonoylcarnitine (C20:4)	Lipid	Fatty Acid Metabolism (Acyl Carnitine, Polyunsaturated)	-1.197	0.40881	-2.66674	0.0112522	0.163625	-2.9455	Non Significant
lignoceroyl sphingomyelin (d18:1/24:0)	Lipid	Sphingomyelins	0.384782	-0.0726083	2.62689	0.0124217	0.176659	-3.03156	Non Significant
glyco-alpha-muricholate	Lipid	Primary Bile Acid Metabolism	-1.13518	-0.760074	-2.61513	0.0127875	0.176659	-3.05678	Non Significant
1-stearoyl-GPC (18:0)	Lipid	Lysophospholipid	-0.424748	0.051038	-2.61134	0.0129077	0.176659	-3.06491	Non Significant
1-stearoyl-2-linoleoyl-GPI (18:0/18:2)	Lipid	Phosphatidylinositol (PI)	-0.446996	0.0370927	-2.56322	0.0145242	0.194341	-3.16723	Non Significant
N,N,N-trimethyl-5-aminovalerate	Amino Acid	Lysine Metabolism	-0.619786	0.330743	-2.55004	0.0149984	0.194341	-3.19503	Non Significant
glycosyl-N-behenoyl-sphingosine (d18:1/22:0)*	Lipid	Hexosylceramides (HCER)	0.383961	-0.112621	2.54664	0.0151231	0.194341	-3.2022	Non Significant
sphingomyelin (d18:1/18:1, d18:2/18:0)	Lipid	Sphingomyelins	0.319553	0.103344	2.53714	0.0154763	0.194341	-3.22215	Non Significant
arabitol/xylitol	Carbohydrate	Pentose Metabolism	-0.511241	0.193065	-2.52154	0.0160725	0.194341	-3.25481	Non Significant
ceramide (d18:1/20:0, d16:1/22:0, d20:1/18:0)*	Lipid	Ceramides	0.525715	0.240353	2.51778	0.0162193	0.194341	-3.26266	Non Significant
isovalerylglycine	Amino Acid	Leucine, Isoleucine and Valine Metabolism	-1.12703	-0.38613	-2.51337	0.016393	0.194341	-3.27186	Non Significant
glycodeoxycholate	Lipid	Secondary Bile Acid Metabolism	1.71585	-1.70337	2.50501	0.0167272	0.194341	-3.28927	Non Significant
N2-acetyl,N6,N6-dimethyllysine	Amino Acid	Lysine Metabolism	-1.51014	-0.582239	-2.50168	0.0168621	0.194341	-3.29619	Non Significant
dimethylarginine (ADMA + SDMA)	Amino Acid	Urea cycle; Arginine and Proline Metabolism	-0.246455	0.0479435	-2.49764	0.017027	0.194341	-3.30458	Non Significant
hypotaurine	Amino Acid	Methionine, Cysteine, SAM and Taurine Metabolism	0.729611	-0.223733	2.49148	0.0172813	0.194341	-3.31736	Non Significant
1-palmitoyl-GPE (16:0)	Lipid	Lysophospholipid	-0.368845	-0.143142	-2.48528	0.0175408	0.194341	-3.3302	Non Significant
sphingomyelin (d18:1/20:1, d18:2/20:0)*	Lipid	Sphingomyelins	0.334431	0.0323231	2.47283	0.0180723	0.197101	-3.3559	Non Significant
sphingomyelin (d18:1/19:0, d19:1/18:0)*	Lipid	Sphingomyelins	0.418949	0.540464	2.46189	0.0185515	0.199215	-3.37841	Non Significant
pimeloylcarnitine/3-methyladipoylcarnitine (C7-DC)	Lipid	Fatty Acid Metabolism (Acyl Carnitine, Dicarboxylate)	-0.767695	-0.338151	-2.44827	0.0191643	0.202678	-3.40634	Non Significant
isoursodeoxycholate	Lipid	Secondary Bile Acid Metabolism	0.976925	0.36236	2.43549	0.0197563	0.205819	-3.43246	Non Significant
N-acetylglucosaminylasparagine	Carbohydrate	Aminosugar Metabolism	0.904291	-0.497644	2.42607	0.0202028	0.207376	-3.45163	Non Significant
taurine	Amino Acid	Methionine, Cysteine, SAM and Taurine Metabolism	0.523098	-0.121582	2.41675	0.0206535	0.207417	-3.47055	Non Significant
arabinose	Carbohydrate	Pentose Metabolism	-1.19565	-0.802981	-2.41374	0.0208011	0.207417	-3.47665	Non Significant
N-behenoyl-sphingadienine (d18:2/22:0)*	Lipid	Ceramides	0.593363	0.0818576	2.39981	0.0214967	0.209353	-3.50482	Non Significant
carnitine	Lipid	Carnitine Metabolism	-0.308612	0.0141543	-2.39787	0.0215951	0.209353	-3.50873	Non Significant
N2,N5-diacetylornithine	Amino Acid	Urea cycle; Arginine and Proline Metabolism	-0.770991	-0.267477	-2.39024	0.0219867	0.210229	-3.5241	Non Significant
6-oxopiperidine-2-carboxylate	Amino Acid	Lysine Metabolism	-0.4702	-0.0925064	-2.38106	0.022466	0.211909	-3.54254	Non Significant
N-stearoyl-sphingosine (d18:1/18:0)*	Lipid	Ceramides	0.60733	0.190722	2.37053	0.0230276	0.21431	-3.56363	Non Significant
trans-urocanate	Amino Acid	Histidine Metabolism	0.615845	0.0449217	2.3226	0.0257477	0.236472	-3.65879	Non Significant
beta-cryptoxanthin	Cofactors and Vitamins	Vitamin A Metabolism	1.05203	0.0670451	2.30719	0.0266815	0.240443	-3.68907	Non Significant
1-linoleoyl-GPI* (18:2)*	Lipid	Lysophospholipid	-0.536989	0.191448	-2.30416	0.0268689	0.240443	-3.69502	Non Significant
1-stearoyl-2-arachidonoyl-GPS (18:0/20:4)	Lipid	Phosphatidylserine (PS)	1.11138	-0.342683	2.29429	0.0274864	0.240866	-3.7143	Non Significant
sphingadienine	Lipid	Sphingolipid Synthesis	1.30725	-0.910883	2.2924	0.0276064	0.240866	-3.718	Non Significant
nicotinamide	Cofactors and Vitamins	Nicotinate and Nicotinamide Metabolism	0.59369	-0.287483	2.28388	0.0281519	0.242593	-3.7346	Non Significant
glycine	Amino Acid	Glycine, Serine and Threonine Metabolism	-0.333874	-0.0554499	-2.26324	0.029515	0.251237	-3.77464	Non Significant
1-palmitoyl-GPI* (16:0)	Lipid	Lysophospholipid	-0.917748	-0.147054	-2.25085	0.0303603	0.255319	-3.79853	Non Significant
betaine	Amino Acid	Glycine, Serine and Threonine Metabolism	-0.419311	0.00687832	-2.24082	0.0310611	0.255408	-3.81781	Non Significant
fumarate	Energy	TCA Cycle	-0.392348	-0.0426574	-2.24002	0.0311174	0.255408	-3.81934	Non Significant
eicosenoylcarnitine (C20:1)*	Lipid	Fatty Acid Metabolism (Acyl Carnitine, Monounsaturated)	-0.733085	0.191428	-2.23323	0.031601	0.255408	-3.83236	Non Significant
gamma-glutamylalanine	Peptide	Gamma-glutamyl Amino Acid	0.5985	0.114819	2.22998	0.0318345	0.255408	-3.83857	Non Significant
leucylalanine	Peptide	Dipeptide	-0.841721	-3.43623	-2.21741	0.032753	0.256576	-3.86255	Non Significant
13-HODE + 9-HODE	Lipid	Fatty Acid, Monohydroxy	-0.754907	-1.74467	-2.21116	0.0332178	0.256576	-3.87442	Non Significant
S-carboxyethylcysteine	Amino Acid	Methionine, Cysteine, SAM and Taurine Metabolism	-0.894133	0.382939	-2.21054	0.0332646	0.256576	-3.87561	Non Significant
XHWESASXXR*	Peptide	Polypeptide	-0.604516	-4.56071	-2.1936	0.0345573	0.256576	-3.90769	Non Significant
stearoyl sphingomyelin (d18:1/18:0)	Lipid	Sphingomyelins	0.295916	0.169364	2.19357	0.0345594	0.256576	-3.90774	Non Significant
branched-chain, straight-chain, or cyclopropyl 10:1 fatty acid (1)*	Partially Characterized Molecules	Partially Characterized Molecules	-1.4493	0.288449	-2.18635	0.0351235	0.256576	-3.92135	Non Significant
glycohyocholate	Lipid	Secondary Bile Acid Metabolism	-1.12758	-0.404362	-2.18604	0.0351481	0.256576	-3.92194	Non Significant
1-stearoyl-2-arachidonoyl-GPI (18:0/20:4)	Lipid	Phosphatidylinositol (PI)	0.29589	0.163436	2.18402	0.0353075	0.256576	-3.92574	Non Significant
linolenoylcarnitine (C18:3)*	Lipid	Fatty Acid Metabolism (Acyl Carnitine, Polyunsaturated)	-0.943913	0.151189	-2.17873	0.0357281	0.256576	-3.93568	Non Significant
mannose	Carbohydrate	Fructose, Mannose and Galactose Metabolism	0.419578	-0.0224583	2.17529	0.0360037	0.256576	-3.94213	Non Significant
N6-acetyllysine	Amino Acid	Lysine Metabolism	-0.341686	0.0241746	-2.17505	0.0360235	0.256576	-3.9426	Non Significant
sarcosine	Amino Acid	Glycine, Serine and Threonine Metabolism	-0.410338	0.492192	-2.16612	0.0367488	0.257324	-3.95932	Non Significant
1-palmitoyl-2-linoleoyl-GPI (16:0/18:2)	Lipid	Phosphatidylinositol (PI)	-0.570137	-0.0527933	-2.16392	0.0369298	0.257324	-3.96344	Non Significant
glycocholate	Lipid	Primary Bile Acid Metabolism	-1.12303	-0.293176	-2.16023	0.0372346	0.257324	-3.97033	Non Significant
galactonate	Carbohydrate	Fructose, Mannose and Galactose Metabolism	-1.53152	-0.681664	-2.13889	0.0390414	0.267166	-4.00999	Non Significant
2-hydroxydecanoate	Lipid	Fatty Acid, Monohydroxy	-0.666749	0.0101437	-2.1285	0.0399486	0.27072	-4.02919	Non Significant
vanillactate	Amino Acid	Tyrosine Metabolism	-0.437651	-0.162068	-2.11747	0.040932	0.272921	-4.0495	Non Significant
aspartate	Amino Acid	Alanine and Aspartate Metabolism	0.468307	-0.328107	2.10773	0.0418187	0.272921	-4.06737	Non Significant
cysteine	Amino Acid	Methionine, Cysteine, SAM and Taurine Metabolism	0.436957	0.151974	2.10759	0.0418312	0.272921	-4.06762	Non Significant
5-methyluridine (ribothymidine)	Nucleotide	Pyrimidine Metabolism, Uracil containing	0.33822	-0.050314	2.10517	0.0420546	0.272921	-4.07206	Non Significant
3-methyl-2-oxobutyrate	Amino Acid	Leucine, Isoleucine and Valine Metabolism	0.277723	0.24906	2.10329	0.0422285	0.272921	-4.0755	Non Significant
glycerophosphorylcholine (GPC)	Lipid	Phospholipid Metabolism	-0.662387	-0.154454	-2.09408	0.0430892	0.275098	-4.0923	Non Significant
2-methylbutyrylglycine (C5)	Amino Acid	Leucine, Isoleucine and Valine Metabolism	0.30127	-0.00436797	2.09128	0.0433535	0.275098	-4.09739	Non Significant
5,6-dihydrothymine	Nucleotide	Pyrimidine Metabolism, Thymine containing	-0.322741	0.0239743	-2.08088	0.0443496	0.275139	-4.11628	Non Significant
sphinganine	Lipid	Sphingolipid Synthesis	0.801809	-0.068093	2.07652	0.0447738	0.275139	-4.12419	Non Significant
1-methyladenosine	Nucleotide	Purine Metabolism, Adenine containing	0.21817	0.110651	2.07523	0.0448989	0.275139	-4.1265	Non Significant
caproate (6:0)	Lipid	Medium Chain Fatty Acid	-0.30455	-0.0771003	-2.07485	0.0449367	0.275139	-4.1272	Non Significant
5alpha-androstan-3beta,17beta-diol disulfate	Lipid	Androgenic Steroids	-0.976081	0.223365	-2.06454	0.0459557	0.276823	-4.14582	Non Significant
N-acetylcarnosine	Amino Acid	Histidine Metabolism	0.819948	-0.379513	2.06404	0.046005	0.276823	-4.14671	Non Significant
arginine	Amino Acid	Urea cycle; Arginine and Proline Metabolism	-0.471366	-0.488468	-2.05369	0.0470493	0.280687	-4.16532	Non Significant
pyruvate	Carbohydrate	Glycolysis, Gluconeogenesis, and Pyruvate Metabolism	0.382337	0.475028	2.04642	0.047795	0.282178	-4.17834	Non Significant
N-stearoyl-sphingadienine (d18:2/18:0)*	Lipid	Ceramides	0.716608	0.0508004	2.0434	0.0481078	0.282178	-4.18374	Non Significant
N-acetylglutamine	Amino Acid	Glutamate Metabolism	-0.593832	0.171642	-2.02635	0.0499071	0.289444	-4.2141	Non Significant
1-palmitoyl-2-oleoyl-GPI (16:0/18:1)*	Lipid	Phosphatidylinositol (PI)	-0.561752	-0.0433569	-2.02193	0.0503839	0.289444	-4.22196	Non Significant
3-hydroxyoleoylcarnitine	Lipid	Fatty Acid Metabolism (Acyl Carnitine, Hydroxy)	0.641153	-0.354768	2.02002	0.0505904	0.289444	-4.22533	Non Significant
N2-acetyl,N6-methyllysine	Amino Acid	Lysine Metabolism	-1.01085	-0.310645	-2.01466	0.0511754	0.290096	-4.23482	Non Significant
HXGXA*	Peptide	Polypeptide	-0.992104	-7.46463	-2.00964	0.051728	0.290096	-4.24367	Non Significant
gamma-glutamylglutamate	Peptide	Gamma-glutamyl Amino Acid	0.659275	-0.477029	2.00763	0.0519512	0.290096	-4.24722	Non Significant
1-(1-enyl-palmitoyl)-GPC (P-16:0)*	Lipid	Lysoplasmalogen	-0.417192	-0.174023	-1.99894	0.052924	0.293182	-4.26251	Non Significant
3-ureidopropionate	Nucleotide	Pyrimidine Metabolism, Uracil containing	-0.605771	0.0226957	-1.98965	0.0539824	0.296691	-4.2788	Non Significant
sphinganine-1-phosphate	Lipid	Sphingolipid Synthesis	0.46825	0.349032	1.98591	0.0544135	0.296723	-4.28534	Non Significant
4-guanidinobutanoate	Amino Acid	Guanidino and Acetamido Metabolism	-1.28887	-0.39635	-1.9791	0.0552051	0.298707	-4.29721	Non Significant
5-hydroxylysine	Amino Acid	Lysine Metabolism	-0.551341	0.248218	-1.96663	0.0566826	0.304342	-4.31889	Non Significant
glycocholenate sulfate*	Lipid	Secondary Bile Acid Metabolism	-0.629346	-0.202195	-1.95692	0.0578555	0.307502	-4.33568	Non Significant
4-methyl-2-oxopentanoate	Amino Acid	Leucine, Isoleucine and Valine Metabolism	0.331703	0.158877	1.95446	0.0581565	0.307502	-4.33993	Non Significant
sphingomyelin (d18:2/18:1)*	Lipid	Sphingomyelins	0.309276	0.337337	1.95091	0.0585928	0.307502	-4.34605	Non Significant
glycosyl ceramide (d18:1/20:0, d16:1/22:0)*	Lipid	Hexosylceramides (HCER)	0.30441	0.0492896	1.9361	0.060444	0.31374	-4.37148	Non Significant
1-palmitoyl-GPG (16:0)*	Lipid	Lysophospholipid	-0.397043	0.109169	-1.93423	0.0606804	0.31374	-4.37467	Non Significant
orotidine	Nucleotide	Pyrimidine Metabolism, Orotate containing	-0.338804	0.0254553	-1.9267	0.0616436	0.316377	-4.38753	Non Significant
sphingomyelin (d18:1/22:1, d18:2/22:0, d16:1/24:1)*	Lipid	Sphingomyelins	0.200424	0.083502	1.9128	0.0634577	0.319795	-4.41117	Non Significant
erythronate*	Carbohydrate	Aminosugar Metabolism	-0.271971	-0.0598834	-1.91132	0.0636531	0.319795	-4.41368	Non Significant
cholesterol	Lipid	Sterol	0.269916	0.126591	1.91108	0.0636842	0.319795	-4.41407	Non Significant
behenoyl dihydrosphingomyelin (d18:0/22:0)*	Lipid	Dihydrosphingomyelins	0.473421	0.251694	1.89968	0.0652099	0.325118	-4.43334	Non Significant
citramalate	Amino Acid	Glutamate Metabolism	-0.639582	-0.217031	-1.89472	0.0658834	0.326146	-4.44169	Non Significant
3-hydroxybutyroylglycine	Lipid	Fatty Acid Metabolism (Acyl Glycine)	-0.572005	0.144408	-1.88105	0.0677712	0.333129	-4.46462	Non Significant
sphingosine	Lipid	Sphingosines	0.799389	-0.0831649	1.87362	0.0688162	0.333774	-4.47702	Non Significant
S-1-pyrroline-5-carboxylate	Amino Acid	Glutamate Metabolism	-0.45148	-0.171143	-1.86615	0.0698805	0.333774	-4.48945	Non Significant
cysteine-glutathione disulfide	Amino Acid	Glutathione Metabolism	-0.829934	-0.0883436	-1.86558	0.0699626	0.333774	-4.4904	Non Significant
arabonate/xylonate	Carbohydrate	Pentose Metabolism	-0.552985	0.10804	-1.86461	0.0701014	0.333774	-4.49201	Non Significant
asparagine	Amino Acid	Alanine and Aspartate Metabolism	0.271139	0.131301	1.86109	0.0706098	0.333774	-4.49785	Non Significant
myristoyl dihydrosphingomyelin (d18:0/14:0)*	Lipid	Dihydrosphingomyelins	-0.302569	0.469112	-1.85997	0.0707716	0.333774	-4.4997	Non Significant
taurochenodeoxycholate	Lipid	Primary Bile Acid Metabolism	-1.76772	-0.740024	-1.85412	0.0716237	0.335526	-4.50938	Non Significant
7-HOCA	Lipid	Sterol	-0.408392	0.0883831	-1.82854	0.0754552	0.351118	-4.5514	Non Significant
N-methylalanine	Amino Acid	Alanine and Aspartate Metabolism	-0.709468	-0.203224	-1.81454	0.0776247	0.355075	-4.5742	Non Significant
1,2-dilinoleoyl-GPE (18:2/18:2)*	Lipid	Phosphatidylethanolamine (PE)	-0.989327	-0.565071	-1.8134	0.0778052	0.355075	-4.57606	Non Significant
1-stearoyl-GPE (18:0)	Lipid	Lysophospholipid	-0.253717	-0.135253	-1.81323	0.0778316	0.355075	-4.57634	Non Significant
1-oleoyl-GPI (18:1)	Lipid	Lysophospholipid	-0.568649	0.238564	-1.80738	0.0787559	0.355322	-4.58581	Non Significant
N-acetylthreonine	Amino Acid	Glycine, Serine and Threonine Metabolism	-0.23772	-0.0231489	-1.80645	0.0789038	0.355322	-4.58732	Non Significant
1-oleoyl-GPE (18:1)	Lipid	Lysophospholipid	-0.384197	0.0922396	-1.79286	0.0810895	0.362824	-4.60922	Non Significant
lanthionine	Amino Acid	Methionine, Cysteine, SAM and Taurine Metabolism	-0.94819	-0.959086	-1.7778	0.0835722	0.370671	-4.63334	Non Significant
N-acetyl-1-methylhistidine*	Amino Acid	Histidine Metabolism	-0.917682	-0.861454	-1.77581	0.0839055	0.370671	-4.63652	Non Significant
N6,N6,N6-trimethyllysine	Amino Acid	Lysine Metabolism	-0.406409	0.244879	-1.76752	0.0853027	0.372335	-4.6497	Non Significant
1-stearoyl-2-arachidonoyl-GPC (18:0/20:4)	Lipid	Phosphatidylcholine (PC)	0.229395	0.158402	1.76725	0.085349	0.372335	-4.65013	Non Significant
5,6-dihydrouridine	Nucleotide	Pyrimidine Metabolism, Uracil containing	-0.22467	-0.0274658	-1.76076	0.0864574	0.374367	-4.66042	Non Significant
cerotoylcarnitine (C26)*	Lipid	Fatty Acid Metabolism (Acyl Carnitine, Long Chain Saturated)	0.275077	-0.0637312	1.75504	0.0874456	0.374367	-4.66947	Non Significant
1-linoleoyl-GPE (18:2)*	Lipid	Lysophospholipid	-0.398236	0.110689	-1.75241	0.087903	0.374367	-4.67362	Non Significant
oleoyl-arachidonoyl-glycerol (18:1/20:4) [2]*	Lipid	Diacylglycerol	-0.625056	0.175265	-1.75208	0.0879602	0.374367	-4.67414	Non Significant
glutarate (C5-DC)	Lipid	Fatty Acid, Dicarboxylate	-0.696554	0.218561	-1.74852	0.0885826	0.374731	-4.67974	Non Significant
isobutyrylglycine (C4)	Amino Acid	Leucine, Isoleucine and Valine Metabolism	-0.475914	0.0874505	-1.73768	0.0904998	0.377504	-4.69675	Non Significant
deoxycholate	Lipid	Secondary Bile Acid Metabolism	0.837045	0.0704061	1.73535	0.0909175	0.377504	-4.70041	Non Significant
1-stearoyl-2-arachidonoyl-GPE (18:0/20:4)	Lipid	Phosphatidylethanolamine (PE)	0.426899	0.0748835	1.72663	0.0924912	0.377504	-4.71401	Non Significant
3-methoxytyramine sulfate	Amino Acid	Tyrosine Metabolism	0.465698	-0.473802	1.72652	0.0925098	0.377504	-4.71417	Non Significant
N-acetylarginine	Amino Acid	Urea cycle; Arginine and Proline Metabolism	-0.434846	0.00358268	-1.7248	0.0928228	0.377504	-4.71685	Non Significant
glucose	Carbohydrate	Glycolysis, Gluconeogenesis, and Pyruvate Metabolism	0.283658	-0.000862142	1.7244	0.0928968	0.377504	-4.71748	Non Significant
N-palmitoyl-sphinganine (d18:0/16:0)	Lipid	Dihydroceramides	-0.469257	0.0534286	-1.72282	0.0931858	0.377504	-4.71994	Non Significant
linoleoylcarnitine (C18:2)*	Lipid	Fatty Acid Metabolism (Acyl Carnitine, Polyunsaturated)	-0.502866	0.391137	-1.72075	0.0935647	0.377504	-4.72315	Non Significant
2-hydroxyphenylacetate	Amino Acid	Phenylalanine Metabolism	0.446502	0.0824868	1.70803	0.0959226	0.384793	-4.74283	Non Significant
sphingomyelin (d18:0/20:0, d16:0/22:0)*	Lipid	Dihydrosphingomyelins	0.389187	0.337073	1.69204	0.0989583	0.394702	-4.76741	Non Significant
propionylglycine (C3)	Lipid	Fatty Acid Metabolism (also BCAA Metabolism)	-0.800405	-1.55825	-1.68628	0.100072	0.396877	-4.77622	Non Significant
allantoin	Nucleotide	Purine Metabolism, (Hypo)Xanthine/Inosine containing	-0.212417	0.0487904	-1.67964	0.101368	0.398327	-4.78634	Non Significant
metabolonic lactone sulfate	Partially Characterized Molecules	Partially Characterized Molecules	-0.881868	0.0297933	-1.67856	0.101579	0.398327	-4.78797	Non Significant
docosahexaenoylcarnitine (C22:6)*	Lipid	Fatty Acid Metabolism (Acyl Carnitine, Polyunsaturated)	-0.69757	-0.283138	-1.67027	0.103218	0.402493	-4.80054	Non Significant
N6,N6-dimethyllysine	Amino Acid	Lysine Metabolism	-0.413408	0.146333	-1.65815	0.105656	0.40971	-4.81884	Non Significant
tricosanoyl sphingomyelin (d18:1/23:0)*	Lipid	Sphingomyelins	0.233257	0.169636	1.64781	0.107772	0.415607	-4.83435	Non Significant
sphingomyelin (d18:1/21:0, d17:1/22:0, d16:1/23:0)*	Lipid	Sphingomyelins	0.258974	0.438563	1.63654	0.110119	0.421724	-4.85117	Non Significant
7-methylguanine	Nucleotide	Purine Metabolism, Guanine containing	-0.210555	0.118559	-1.63441	0.110567	0.421724	-4.85433	Non Significant
taurocholenate sulfate*	Lipid	Secondary Bile Acid Metabolism	-0.572757	0.0322486	-1.62668	0.112206	0.425651	-4.8658	Non Significant
lactosyl-N-palmitoyl-sphingosine (d18:1/16:0)	Lipid	Lactosylceramides (LCER)	0.217721	-0.0832072	1.6233	0.112929	0.426077	-4.87079	Non Significant
glutamine	Amino Acid	Glutamate Metabolism	0.411112	0.0695632	1.62	0.113638	0.426397	-4.87566	Non Significant
4-cholesten-3-one	Lipid	Sterol	0.525005	-0.257135	1.61724	0.114235	0.426397	-4.87974	Non Significant
1-arachidonoyl-GPC* (20:4)*	Lipid	Lysophospholipid	-0.33708	0.143625	-1.60671	0.116533	0.432659	-4.89519	Non Significant
taurochenodeoxycholic acid 3-sulfate	Lipid	Secondary Bile Acid Metabolism	-0.89949	0.0163586	-1.59781	0.118504	0.43717	-4.90819	Non Significant
N-acetylcitrulline	Amino Acid	Urea cycle; Arginine and Proline Metabolism	-0.83156	-0.0625263	-1.59527	0.119073	0.43717	-4.9119	Non Significant
gamma-glutamylmethionine	Peptide	Gamma-glutamyl Amino Acid	0.487109	0.16662	1.58977	0.120309	0.43717	-4.91988	Non Significant
16-hydroxypalmitate	Lipid	Fatty Acid, Monohydroxy	-0.299856	0.178703	-1.58929	0.120418	0.43717	-4.92058	Non Significant
oleoyl-oleoyl-glycerol (18:1/18:1) [1]*	Lipid	Diacylglycerol	-0.90559	-0.57402	-1.58725	0.120879	0.43717	-4.92354	Non Significant
docosadioate (C22-DC)	Lipid	Fatty Acid, Dicarboxylate	-0.417257	-0.157577	-1.56798	0.125312	0.450864	-4.9513	Non Significant
androstenediol (3alpha, 17alpha) monosulfate (3)	Lipid	Androgenic Steroids	-0.645748	0.451719	-1.55574	0.128195	0.458872	-4.96879	Non Significant
cortolone glucuronide (1)	Lipid	Corticosteroids	0.474375	0.226095	1.55093	0.129344	0.460622	-4.97563	Non Significant
alpha-tocopherol	Cofactors and Vitamins	Tocopherol Metabolism	0.182069	0.105375	1.5317	0.134016	0.473843	-5.00279	Non Significant
glycochenodeoxycholate glucuronide (1)	Lipid	Primary Bile Acid Metabolism	-0.519834	0.260259	-1.53009	0.134414	0.473843	-5.00505	Non Significant
androstenediol (3beta,17beta) monosulfate (1)	Lipid	Androgenic Steroids	-0.690079	0.703878	-1.5226	0.136273	0.477982	-5.01553	Non Significant
2-aminoheptanoate	Lipid	Fatty Acid, Amino	-0.452115	-0.663108	-1.51798	0.137432	0.479637	-5.02199	Non Significant
citraconate/glutaconate	Energy	TCA Cycle	-1.41319	1.18406	-1.49697	0.142796	0.495879	-5.05108	Non Significant
malate	Energy	TCA Cycle	-0.252506	-0.0556225	-1.47713	0.148015	0.511457	-5.07823	Non Significant
5alpha-androstan-3beta,17beta-diol monosulfate (2)	Lipid	Androgenic Steroids	-0.677638	-0.174361	-1.47294	0.149136	0.512793	-5.08392	Non Significant
deoxycarnitine	Lipid	Carnitine Metabolism	-0.22598	0.0211037	-1.47005	0.149915	0.512945	-5.08784	Non Significant
1-stearoyl-2-oleoyl-GPI (18:0/18:1)*	Lipid	Phosphatidylinositol (PI)	-0.375716	0.286949	-1.46713	0.150704	0.513129	-5.0918	Non Significant
nonanoylcarnitine (C9)	Lipid	Fatty Acid Metabolism (Acyl Carnitine, Medium Chain)	0.783434	-0.329214	1.46225	0.15203	0.51513	-5.09839	Non Significant
gamma-glutamylglutamine	Peptide	Gamma-glutamyl Amino Acid	0.635708	0.160894	1.45588	0.153774	0.515182	-5.10696	Non Significant
androstenediol (3beta,17beta) disulfate (1)	Lipid	Androgenic Steroids	-0.641448	0.351481	-1.45445	0.154166	0.515182	-5.10887	Non Significant
N-acetylproline	Amino Acid	Urea cycle; Arginine and Proline Metabolism	-1.0957	-1.16883	-1.45148	0.154986	0.515182	-5.11285	Non Significant
palmitoyl dihydrosphingomyelin (d18:0/16:0)*	Lipid	Dihydrosphingomyelins	-0.184785	0.0306257	-1.45092	0.155141	0.515182	-5.1136	Non Significant
2,3-dihydroxy-2-methylbutyrate	Amino Acid	Leucine, Isoleucine and Valine Metabolism	-0.527036	-0.446751	-1.44878	0.155736	0.515182	-5.11647	Non Significant
hexadecenedioate (C16:1-DC)*	Lipid	Fatty Acid, Dicarboxylate	-0.443928	-0.0939424	-1.41495	0.165361	0.542862	-5.16125	Non Significant
undecenoylcarnitine (C11:1)	Lipid	Fatty Acid Metabolism (Acyl Carnitine, Monounsaturated)	-0.387227	0.295577	-1.41152	0.166361	0.542862	-5.16573	Non Significant
serine	Amino Acid	Glycine, Serine and Threonine Metabolism	-0.188018	-0.013765	-1.41126	0.166436	0.542862	-5.16606	Non Significant
2-oxoarginine*	Amino Acid	Urea cycle; Arginine and Proline Metabolism	-0.365594	0.0946585	-1.40214	0.169124	0.549064	-5.17795	Non Significant
threonate	Cofactors and Vitamins	Ascorbate and Aldarate Metabolism	0.421598	-0.0568831	1.39244	0.172017	0.55587	-5.1905	Non Significant
kynurenate	Amino Acid	Tryptophan Metabolism	-0.221978	-0.0108778	-1.3767	0.176795	0.568676	-5.21072	Non Significant
sphingomyelin (d18:1/17:0, d17:1/18:0, d19:1/16:0)	Lipid	Sphingomyelins	0.205886	0.334714	1.36815	0.179433	0.571578	-5.22161	Non Significant
dihomo-linolenoyl-choline	Lipid	Fatty Acid Metabolism (Acyl Choline)	-0.550244	-0.770212	-1.36625	0.180022	0.571578	-5.22402	Non Significant
branched-chain, straight-chain, or cyclopropyl 12:1 fatty acid*	Partially Characterized Molecules	Partially Characterized Molecules	0.715907	0.103269	1.36583	0.180153	0.571578	-5.22455	Non Significant
N-palmitoyl-heptadecasphingosine (d17:1/16:0)*	Lipid	Ceramides	0.420651	0.116659	1.35414	0.183822	0.580114	-5.23933	Non Significant
sphingomyelin (d18:1/20:2, d18:2/20:1, d16:1/22:2)*	Lipid	Sphingomyelins	0.258445	0.326325	1.3501	0.185103	0.580114	-5.24441	Non Significant
2-hydroxyarachidate*	Lipid	Fatty Acid, Monohydroxy	-0.388536	0.0958568	-1.34936	0.185337	0.580114	-5.24533	Non Significant
1-(1-enyl-palmitoyl)-2-oleoyl-GPE (P-16:0/18:1)*	Lipid	Plasmalogen	-0.233475	0.152776	-1.34294	0.187389	0.583917	-5.25337	Non Significant
3-methylglutarate/2-methylglutarate	Lipid	Fatty Acid, Dicarboxylate	-0.411185	-0.128356	-1.33657	0.189441	0.587688	-5.26131	Non Significant
androsterone sulfate	Lipid	Androgenic Steroids	-0.730566	0.459318	-1.33348	0.190442	0.58818	-5.26515	Non Significant
3-decenoylcarnitine	Lipid	Fatty Acid Metabolism (Acyl Carnitine, Monounsaturated)	-0.545838	-0.323146	-1.32505	0.193197	0.589895	-5.27559	Non Significant
1-oleoyl-2-linoleoyl-GPE (18:1/18:2)*	Lipid	Phosphatidylethanolamine (PE)	-0.899985	-0.609993	-1.32266	0.193983	0.589895	-5.27853	Non Significant
proline	Amino Acid	Urea cycle; Arginine and Proline Metabolism	-0.204248	0.0912718	-1.32255	0.194018	0.589895	-5.27867	Non Significant
5alpha-androstan-3alpha,17beta-diol monosulfate (1)	Lipid	Androgenic Steroids	-0.752136	0.310288	-1.32135	0.194414	0.589895	-5.28014	Non Significant
maleate	Lipid	Fatty Acid, Dicarboxylate	-0.709286	0.713729	-1.31891	0.195223	0.589895	-5.28316	Non Significant
1-(1-enyl-stearoyl)-2-linoleoyl-GPE (P-18:0/18:2)*	Lipid	Plasmalogen	-0.267556	0.0912309	-1.31269	0.197289	0.593566	-5.29078	Non Significant
N-acetylalanine	Amino Acid	Alanine and Aspartate Metabolism	-0.119773	0.018673	-1.30622	0.199458	0.597518	-5.29868	Non Significant
sphingosine 1-phosphate	Lipid	Sphingosines	0.194632	0.250461	1.30236	0.200759	0.598846	-5.30337	Non Significant
glycoursodeoxycholate	Lipid	Secondary Bile Acid Metabolism	-0.790996	0.132336	-1.28806	0.205641	0.605601	-5.32066	Non Significant
linoleoyl-docosahexaenoyl-glycerol (18:2/22:6) [2]*	Lipid	Diacylglycerol	-0.732811	-0.919345	-1.28703	0.205998	0.605601	-5.32191	Non Significant
1,2-dipalmitoyl-GPC (16:0/16:0)	Lipid	Phosphatidylcholine (PC)	-0.127277	-0.035287	-1.28544	0.206546	0.605601	-5.32382	Non Significant
methionine sulfoxide	Amino Acid	Methionine, Cysteine, SAM and Taurine Metabolism	-0.345965	0.0185681	-1.28455	0.206852	0.605601	-5.32488	Non Significant
N-acetylphenylalanine	Amino Acid	Phenylalanine Metabolism	-0.294213	0.220996	-1.28074	0.208172	0.605601	-5.32944	Non Significant
trigonelline (N'-methylnicotinate)	Cofactors and Vitamins	Nicotinate and Nicotinamide Metabolism	-0.868474	0.400304	-1.28058	0.20823	0.605601	-5.32964	Non Significant
2,3-dihydroxy-5-methylthio-4-pentenoate (DMTPA)*	Amino Acid	Methionine, Cysteine, SAM and Taurine Metabolism	-0.146567	0.0104758	-1.27549	0.210006	0.607773	-5.33572	Non Significant
octadecadienedioate (C18:2-DC)*	Lipid	Fatty Acid, Dicarboxylate	-0.448893	0.0495162	-1.27346	0.210718	0.607773	-5.33814	Non Significant
1-palmitoyl-2-linoleoyl-GPE (16:0/18:2)	Lipid	Phosphatidylethanolamine (PE)	-0.515235	-0.171891	-1.2708	0.211652	0.607955	-5.3413	Non Significant
valylglycine	Peptide	Dipeptide	-0.388198	-2.2314	-1.25436	0.217499	0.62219	-5.36072	Non Significant
gamma-glutamylleucine	Peptide	Gamma-glutamyl Amino Acid	0.286023	-0.00496739	1.25107	0.218684	0.623025	-5.36458	Non Significant
creatine	Amino Acid	Creatine Metabolism	-0.399515	0.467695	-1.24603	0.220507	0.623554	-5.37048	Non Significant
sphingomyelin (d18:1/25:0, d19:0/24:1, d20:1/23:0, d19:1/24:0)*	Lipid	Sphingomyelins	0.238216	0.458554	1.24562	0.220656	0.623554	-5.37095	Non Significant
N4-acetylcytidine	Nucleotide	Pyrimidine Metabolism, Cytidine containing	0.420172	-0.0880603	1.23883	0.22313	0.627804	-5.37885	Non Significant
9-hydroxystearate	Lipid	Fatty Acid, Monohydroxy	-0.711468	-0.396751	-1.23258	0.225428	0.627804	-5.38609	Non Significant
4-hydroxy-2-oxoglutaric acid	Lipid	Fatty Acid, Dicarboxylate	0.328753	0.623194	1.23225	0.22555	0.627804	-5.38647	Non Significant
tetrahydrocortisol glucuronide	Lipid	Corticosteroids	0.419945	0.23358	1.23169	0.225757	0.627804	-5.38712	Non Significant
aconitate [cis or trans]	Energy	TCA Cycle	-0.146219	0.0553079	-1.22435	0.228479	0.632852	-5.39557	Non Significant
lactosyl-N-nervonoyl-sphingosine (d18:1/24:1)*	Lipid	Lactosylceramides (LCER)	0.183907	-0.0287968	1.21609	0.231575	0.635262	-5.40503	Non Significant
glycerophosphoglycerol	Lipid	Glycerolipid Metabolism	-0.698881	-1.03513	-1.21516	0.231924	0.635262	-5.40609	Non Significant
oleoyl-arachidonoyl-glycerol (18:1/20:4) [1]*	Lipid	Diacylglycerol	-0.396572	0.29374	-1.21475	0.23208	0.635262	-5.40656	Non Significant
glycosyl-N-behenoyl-sphingadienine (d18:2/22:0)*	Lipid	Hexosylceramides (HCER)	0.23811	-0.0504774	1.21029	0.233764	0.635964	-5.41163	Non Significant
hypoxanthine	Nucleotide	Purine Metabolism, (Hypo)Xanthine/Inosine containing	-0.659106	-0.101033	-1.20925	0.234159	0.635964	-5.41281	Non Significant
N-acetyltaurine	Amino Acid	Methionine, Cysteine, SAM and Taurine Metabolism	-0.315979	0.237782	-1.20144	0.237138	0.640928	-5.42166	Non Significant
valerate (5:0)	Lipid	Short Chain Fatty Acid	-0.657193	-1.48101	-1.19965	0.237823	0.640928	-5.42367	Non Significant
2-hydroxyglutarate	Lipid	Fatty Acid, Dicarboxylate	-0.240762	-0.039445	-1.19444	0.239831	0.643854	-5.42954	Non Significant
N-acetylglutamate	Amino Acid	Glutamate Metabolism	-0.199957	-0.0340381	-1.19039	0.241397	0.645574	-5.43407	Non Significant
oleoyl-oleoyl-glycerol (18:1/18:1) [2]*	Lipid	Diacylglycerol	-0.555066	-0.293224	-1.1733	0.248096	0.659282	-5.45307	Non Significant
docosahexaenoylcholine	Lipid	Fatty Acid Metabolism (Acyl Choline)	-0.650219	-0.80072	-1.17251	0.248411	0.659282	-5.45394	Non Significant
N-formylphenylalanine	Amino Acid	Tyrosine Metabolism	-0.329484	0.104711	-1.16904	0.249788	0.660425	-5.45777	Non Significant
N-methyltaurine	Amino Acid	Methionine, Cysteine, SAM and Taurine Metabolism	0.779213	-1.16672	1.16391	0.251835	0.661459	-5.4634	Non Significant
1-oleoyl-GPG (18:1)*	Lipid	Lysophospholipid	-0.63573	-0.621032	-1.16331	0.252075	0.661459	-5.46405	Non Significant
succinate	Energy	TCA Cycle	-0.190938	-0.0976735	-1.15524	0.255324	0.667476	-5.47287	Non Significant
1-stearoyl-2-docosahexaenoyl-GPC (18:0/22:6)	Lipid	Phosphatidylcholine (PC)	0.218818	-0.0110974	1.14964	0.257594	0.670898	-5.47895	Non Significant
N-acetylputrescine	Amino Acid	Polyamine Metabolism	0.234357	0.0906969	1.14621	0.258991	0.67167	-5.48266	Non Significant
N-acetylglycine	Amino Acid	Glycine, Serine and Threonine Metabolism	-0.405405	-0.135181	-1.13892	0.261984	0.67167	-5.49052	Non Significant
3-(4-hydroxyphenyl)lactate (HPLA)	Amino Acid	Tyrosine Metabolism	-0.207773	0.133236	-1.13556	0.26337	0.67167	-5.49412	Non Significant
lignoceroylcarnitine (C24)*	Lipid	Fatty Acid Metabolism (Acyl Carnitine, Long Chain Saturated)	0.253667	-0.0732742	1.13444	0.263832	0.67167	-5.49532	Non Significant
hydroxyproline	Amino Acid	Urea cycle; Arginine and Proline Metabolism	-0.345347	0.0887283	-1.1343	0.263892	0.67167	-5.49547	Non Significant
palmitoylcarnitine (C16)	Lipid	Fatty Acid Metabolism (Acyl Carnitine, Long Chain Saturated)	-0.188381	-0.0706262	-1.1311	0.265216	0.67167	-5.49888	Non Significant
nervonoylcarnitine (C24:1)*	Lipid	Fatty Acid Metabolism (Acyl Carnitine, Monounsaturated)	-0.341264	0.0595364	-1.13082	0.265335	0.67167	-5.49919	Non Significant
1-palmitoyl-2-docosahexaenoyl-GPC (16:0/22:6)	Lipid	Phosphatidylcholine (PC)	0.154313	-0.0346973	1.13021	0.265589	0.67167	-5.49984	Non Significant
citrate	Energy	TCA Cycle	0.0936236	-0.0302524	1.12189	0.269062	0.677997	-5.50867	Non Significant
2S,3R-dihydroxybutyrate	Lipid	Fatty Acid, Dihydroxy	0.320237	0.300659	1.11496	0.271985	0.682898	-5.516	Non Significant
1-linoleoyl-GPA (18:2)*	Lipid	Lysophospholipid	-0.426196	-0.725999	-1.11166	0.273384	0.683234	-5.51947	Non Significant
pseudouridine	Nucleotide	Pyrimidine Metabolism, Uracil containing	-0.107771	-0.0281697	-1.10806	0.274913	0.683234	-5.52324	Non Significant
pregnanediol-3-glucuronide	Lipid	Progestin Steroids	0.651457	0.543902	1.1056	0.275966	0.683234	-5.52582	Non Significant
N1-Methyl-2-pyridone-5-carboxamide	Cofactors and Vitamins	Nicotinate and Nicotinamide Metabolism	-0.427368	0.21562	-1.10532	0.276082	0.683234	-5.5261	Non Significant
pyroglutamine*	Amino Acid	Glutamate Metabolism	-0.26114	-0.122561	-1.10315	0.277013	0.683234	-5.52837	Non Significant
1-(1-enyl-palmitoyl)-2-oleoyl-GPC (P-16:0/18:1)*	Lipid	Plasmalogen	-0.157911	-0.118675	-1.09286	0.28145	0.691732	-5.53906	Non Significant
2-hydroxynervonate*	Lipid	Fatty Acid, Monohydroxy	-0.295148	0.147679	-1.08272	0.285866	0.6985	-5.54949	Non Significant
sphingomyelin (d18:2/21:0, d16:2/23:0)*	Lipid	Sphingomyelins	0.18217	0.462685	1.07891	0.287541	0.6985	-5.55339	Non Significant
glycosyl-N-palmitoyl-sphingosine (d18:1/16:0)	Lipid	Hexosylceramides (HCER)	-0.158826	-0.0594966	-1.07772	0.288062	0.6985	-5.5546	Non Significant
linoleoyl-linolenoyl-glycerol (18:2/18:3) [2]*	Lipid	Diacylglycerol	-0.628593	-0.160162	-1.07654	0.288585	0.6985	-5.55581	Non Significant
beta-alanine	Nucleotide	Pyrimidine Metabolism, Uracil containing	-0.237644	0.0802482	-1.07351	0.289922	0.6985	-5.55889	Non Significant
5alpha-androstan-3alpha,17beta-diol disulfate	Lipid	Androgenic Steroids	-0.5761	-0.255026	-1.07128	0.290911	0.6985	-5.56115	Non Significant
gamma-glutamyl-epsilon-lysine	Peptide	Gamma-glutamyl Amino Acid	0.341106	-1.15633	1.07061	0.291209	0.6985	-5.56183	Non Significant
xylose	Carbohydrate	Pentose Metabolism	-0.579141	-0.248016	-1.06101	0.295492	0.703813	-5.57152	Non Significant
3-methylhistidine	Amino Acid	Histidine Metabolism	-0.364164	0.367492	-1.05925	0.296283	0.703813	-5.57329	Non Significant
bilirubin (E,E)*	Cofactors and Vitamins	Hemoglobin and Porphyrin Metabolism	0.424792	-0.0852775	1.05888	0.296449	0.703813	-5.57366	Non Significant
carotene diol (1)	Cofactors and Vitamins	Vitamin A Metabolism	0.321998	-0.124038	1.05542	0.298007	0.703913	-5.57713	Non Significant
2-hydroxypalmitate	Lipid	Fatty Acid, Monohydroxy	-0.253021	0.0538487	-1.05431	0.298507	0.703913	-5.57824	Non Significant
stearoylcholine*	Lipid	Fatty Acid Metabolism (Acyl Choline)	-0.667303	-1.01295	-1.0513	0.299868	0.704741	-5.58124	Non Significant
epiandrosterone sulfate	Lipid	Androgenic Steroids	-0.639571	0.401529	-1.04778	0.301466	0.706117	-5.58474	Non Significant
ribitol	Carbohydrate	Pentose Metabolism	-0.186219	0.0653761	-1.035	0.307319	0.70961	-5.59737	Non Significant
N-stearoyl-sphinganine (d18:0/18:0)*	Lipid	Dihydroceramides	0.49793	-0.57946	1.03438	0.307602	0.70961	-5.59798	Non Significant
erucate (22:1n9)	Lipid	Long Chain Monounsaturated Fatty Acid	-0.378673	0.384093	-1.03242	0.308509	0.70961	-5.5999	Non Significant
1-arachidonylglycerol (20:4)	Lipid	Monoacylglycerol	0.362863	-0.826864	1.03135	0.309005	0.70961	-5.60095	Non Significant
propionylcarnitine (C3)	Lipid	Fatty Acid Metabolism (also BCAA Metabolism)	-0.199806	0.111134	-1.03018	0.309546	0.70961	-5.6021	Non Significant
1-methylhistidine	Amino Acid	Histidine Metabolism	-0.207935	0.0750394	-1.02943	0.309891	0.70961	-5.60282	Non Significant
tiglyl carnitine (C5)	Amino Acid	Leucine, Isoleucine and Valine Metabolism	-0.338829	0.175935	-1.02784	0.310631	0.70961	-5.60438	Non Significant
ceramide (d18:1/14:0, d16:1/16:0)*	Lipid	Ceramides	0.305135	-0.861432	1.02685	0.31109	0.70961	-5.60535	Non Significant
pentose acid*	Partially Characterized Molecules	Partially Characterized Molecules	-0.532392	-0.141753	-1.02323	0.312777	0.711134	-5.60887	Non Significant
N-formylmethionine	Amino Acid	Methionine, Cysteine, SAM and Taurine Metabolism	-0.118351	-0.059782	-1.01929	0.314618	0.712997	-5.61269	Non Significant
2-aminoadipate	Amino Acid	Lysine Metabolism	-0.375939	0.186633	-1.01705	0.315666	0.713058	-5.61485	Non Significant
1-myristoyl-2-palmitoyl-GPC (14:0/16:0)	Lipid	Phosphatidylcholine (PC)	-0.356544	0.50253	-1.01157	0.318244	0.713104	-5.62013	Non Significant
sphingomyelin (d18:0/18:0, d19:0/17:0)*	Lipid	Dihydrosphingomyelins	0.252146	0.35337	1.01055	0.318727	0.713104	-5.62111	Non Significant
cortisone	Lipid	Corticosteroids	0.151119	0.199036	1.0105	0.318752	0.713104	-5.62116	Non Significant
2-hydroxystearate	Lipid	Fatty Acid, Monohydroxy	-0.230011	0.135027	-0.997601	0.324886	0.719485	-5.63347	Non Significant
palmitoyl-linoleoyl-glycerol (16:0/18:2) [2]*	Lipid	Diacylglycerol	-0.479524	-0.700186	-0.997239	0.32506	0.719485	-5.63382	Non Significant
3-methylglutarylcarnitine (2)	Amino Acid	Leucine, Isoleucine and Valine Metabolism	0.418571	-0.167072	0.996765	0.325287	0.719485	-5.63427	Non Significant
argininate*	Amino Acid	Urea cycle; Arginine and Proline Metabolism	-0.288312	0.236401	-0.993341	0.32693	0.719485	-5.63751	Non Significant
decanoylcarnitine (C10)	Lipid	Fatty Acid Metabolism (Acyl Carnitine, Medium Chain)	0.489651	0.135457	0.991632	0.327752	0.719485	-5.63912	Non Significant
phenylacetylcarnitine	Peptide	Acetylated Peptides	-0.441549	-1.34982	-0.991558	0.327788	0.719485	-5.63919	Non Significant
1-palmitoyl-2-arachidonoyl-GPC (16:0/20:4n6)	Lipid	Phosphatidylcholine (PC)	0.13546	0.163682	0.988202	0.329407	0.720771	-5.64235	Non Significant
N6-carbamoylthreonyladenosine	Nucleotide	Purine Metabolism, Adenine containing	-0.117996	0.0131433	-0.977118	0.334792	0.730265	-5.65272	Non Significant
stearidonate (18:4n3)	Lipid	Long Chain Polyunsaturated Fatty Acid (n3 and n6)	-0.469225	0.543275	-0.969494	0.33853	0.736118	-5.65978	Non Significant
N-palmitoylserine	Lipid	Endocannabinoid	-0.365771	-0.399416	-0.959844	0.343301	0.744174	-5.66865	Non Significant
glycerate	Carbohydrate	Glycolysis, Gluconeogenesis, and Pyruvate Metabolism	-0.213176	-0.189732	-0.946764	0.349839	0.755999	-5.68053	Non Significant
palmitoleoyl-arachidonoyl-glycerol (16:1/20:4) [2]*	Lipid	Diacylglycerol	-0.521726	-1.35561	-0.938942	0.353788	0.760944	-5.68757	Non Significant
gamma-glutamylisoleucine*	Peptide	Gamma-glutamyl Amino Acid	-0.160169	-0.0203794	-0.937916	0.354308	0.760944	-5.68848	Non Significant
taurocholate	Lipid	Primary Bile Acid Metabolism	-0.703478	-0.394559	-0.933344	0.356632	0.761502	-5.69257	Non Significant
palmitoyl ethanolamide	Lipid	Endocannabinoid	0.176153	0.123388	0.931725	0.357457	0.761502	-5.69401	Non Significant
2-pyrrolidinone	Amino Acid	Glutamate Metabolism	-0.160355	0.0443136	-0.930527	0.358069	0.761502	-5.69507	Non Significant
xanthine	Nucleotide	Purine Metabolism, (Hypo)Xanthine/Inosine containing	-0.218675	0.0512702	-0.927165	0.359788	0.761502	-5.69805	Non Significant
6-bromotryptophan	Amino Acid	Tryptophan Metabolism	0.161818	0.112395	0.926697	0.360028	0.761502	-5.69846	Non Significant
alpha-hydroxyisocaproate	Amino Acid	Leucine, Isoleucine and Valine Metabolism	0.204501	0.077949	0.923067	0.361892	0.761502	-5.70167	Non Significant
N-acetyl-isoputreanine	Amino Acid	Polyamine Metabolism	-0.176575	-0.249052	-0.922459	0.362205	0.761502	-5.70221	Non Significant
carotene diol (2)	Cofactors and Vitamins	Vitamin A Metabolism	0.287035	-0.337942	0.915043	0.366034	0.766635	-5.70871	Non Significant
1-(1-enyl-palmitoyl)-2-palmitoleoyl-GPC (P-16:0/16:1)*	Lipid	Plasmalogen	-0.160595	0.0471985	-0.912381	0.367414	0.766635	-5.71103	Non Significant
4-hydroxyphenylacetylglutamine	Peptide	Acetylated Peptides	-0.520916	-0.624561	-0.911368	0.367941	0.766635	-5.71192	Non Significant
N1-Methyl-4-pyridone-3-carboxamide	Cofactors and Vitamins	Nicotinate and Nicotinamide Metabolism	-0.356629	0.113729	-0.905967	0.370755	0.7702	-5.7166	Non Significant
1-(1-enyl-palmitoyl)-2-palmitoyl-GPC (P-16:0/16:0)*	Lipid	Plasmalogen	-0.120418	-0.189648	-0.901737	0.37297	0.770981	-5.72026	Non Significant
phenylalanine	Amino Acid	Phenylalanine Metabolism	-0.110095	0.112832	-0.898099	0.374881	0.770981	-5.72339	Non Significant
sphingomyelin (d18:2/24:2)*	Lipid	Sphingomyelins	-0.147299	0.0584545	-0.897376	0.375261	0.770981	-5.72401	Non Significant
gamma-glutamylcitrulline*	Peptide	Gamma-glutamyl Amino Acid	0.348715	-0.0541064	0.896829	0.37555	0.770981	-5.72448	Non Significant
N1-methylinosine	Nucleotide	Purine Metabolism, (Hypo)Xanthine/Inosine containing	-0.148843	-0.0892478	-0.886092	0.381233	0.780353	-5.73363	Non Significant
oleoylcarnitine (C18:1)	Lipid	Fatty Acid Metabolism (Acyl Carnitine, Monounsaturated)	-0.20087	0.240781	-0.883652	0.382531	0.780722	-5.73569	Non Significant
gamma-glutamyl-alpha-lysine	Peptide	Gamma-glutamyl Amino Acid	0.189353	0.140266	0.878708	0.385173	0.783819	-5.73986	Non Significant
pipecolate	Amino Acid	Lysine Metabolism	-0.346738	-0.226891	-0.876614	0.386295	0.783819	-5.74162	Non Significant
1-stearoyl-GPI (18:0)	Lipid	Lysophospholipid	-0.261868	0.0199089	-0.872792	0.388348	0.785702	-5.74482	Non Significant
cholate	Lipid	Primary Bile Acid Metabolism	-0.613999	0.714175	-0.863384	0.393432	0.793686	-5.75264	Non Significant
octanoylcarnitine (C8)	Lipid	Fatty Acid Metabolism (Acyl Carnitine, Medium Chain)	0.376775	0.0824156	0.859287	0.395659	0.793782	-5.75601	Non Significant
myristoylcarnitine (C14)	Lipid	Fatty Acid Metabolism (Acyl Carnitine, Long Chain Saturated)	-0.219958	0.205915	-0.858824	0.395911	0.793782	-5.7564	Non Significant
N-acetylleucine	Amino Acid	Leucine, Isoleucine and Valine Metabolism	-0.143147	0.216005	-0.856687	0.397076	0.793782	-5.75815	Non Significant
ceramide (d18:2/24:1, d18:1/24:2)*	Lipid	Ceramides	0.165005	0.197866	0.853563	0.398784	0.793782	-5.76071	Non Significant
2-methylserine	Amino Acid	Glycine, Serine and Threonine Metabolism	-0.130897	0.125505	-0.852865	0.399165	0.793782	-5.76128	Non Significant
1-carboxyethylvaline	Amino Acid	Leucine, Isoleucine and Valine Metabolism	-0.260013	0.383232	-0.847636	0.402035	0.795416	-5.76554	Non Significant
pregnenediol sulfate (C21H34O5S)*	Lipid	Pregnenolone Steroids	0.293551	0.430892	0.847216	0.402266	0.795416	-5.76588	Non Significant
trimethylamine N-oxide	Lipid	Phospholipid Metabolism	-0.451054	0.212605	-0.842375	0.404935	0.798432	-5.7698	Non Significant
alpha-ketoglutaramate*	Amino Acid	Glutamate Metabolism	-0.108332	-0.0652365	-0.837108	0.407851	0.801916	-5.77404	Non Significant
5-methylthioadenosine (MTA)	Amino Acid	Polyamine Metabolism	0.262561	-0.0376584	0.829405	0.41214	0.808073	-5.78019	Non Significant
gamma-glutamylphenylalanine	Peptide	Gamma-glutamyl Amino Acid	-0.226813	-0.465636	-0.824529	0.414869	0.808793	-5.78406	Non Significant
3-hydroxyoctanoylcarnitine (2)	Lipid	Fatty Acid Metabolism (Acyl Carnitine, Hydroxy)	0.281917	-0.125712	0.823549	0.415419	0.808793	-5.78483	Non Significant
3-indoxyl sulfate	Amino Acid	Tryptophan Metabolism	0.245874	0.146147	0.822543	0.415984	0.808793	-5.78563	Non Significant
dihomolinoleate (20:2n6)	Lipid	Long Chain Polyunsaturated Fatty Acid (n3 and n6)	0.270226	0.351916	0.811114	0.422435	0.816284	-5.79459	Non Significant
isovalerate (C5)	Amino Acid	Leucine, Isoleucine and Valine Metabolism	-0.187586	0.033483	-0.81041	0.422833	0.816284	-5.79513	Non Significant
1-(1-enyl-palmitoyl)-2-linoleoyl-GPC (P-16:0/18:2)*	Lipid	Plasmalogen	-0.142853	-0.124453	-0.808566	0.423881	0.816284	-5.79657	Non Significant
2-hydroxybutyrate/2-hydroxyisobutyrate	Amino Acid	Glutathione Metabolism	0.232122	0.420729	0.807451	0.424514	0.816284	-5.79743	Non Significant
cysteinylglycine	Amino Acid	Glutathione Metabolism	0.240661	0.277658	0.795441	0.431379	0.8252	-5.80667	Non Significant
ceramide (d16:1/24:1, d18:1/22:1)*	Lipid	Ceramides	-0.676939	-1.10906	-0.795203	0.431516	0.8252	-5.80685	Non Significant
N-methylproline	Amino Acid	Urea cycle; Arginine and Proline Metabolism	-0.533715	0.270722	-0.791909	0.43341	0.826558	-5.80937	Non Significant
ursodeoxycholate	Lipid	Secondary Bile Acid Metabolism	0.386154	0.465555	0.777609	0.441693	0.836584	-5.82015	Non Significant
alpha-hydroxyisovalerate	Amino Acid	Leucine, Isoleucine and Valine Metabolism	-0.238913	0.0362255	-0.776724	0.442209	0.836584	-5.82081	Non Significant
gamma-glutamylthreonine	Peptide	Gamma-glutamyl Amino Acid	-0.125929	0.0161105	-0.772962	0.444405	0.836584	-5.82361	Non Significant
1-palmitoleoyl-2-linolenoyl-GPC (16:1/18:3)*	Lipid	Phosphatidylcholine (PC)	0.591266	-0.342598	0.770753	0.445697	0.836584	-5.82525	Non Significant
behenoylcarnitine (C22)*	Lipid	Fatty Acid Metabolism (Acyl Carnitine, Long Chain Saturated)	-0.209263	-0.323359	-0.770618	0.445776	0.836584	-5.82535	Non Significant
2-aminooctanoate	Lipid	Fatty Acid, Amino	0.334856	-0.0394	0.770478	0.445858	0.836584	-5.82545	Non Significant
dehydroepiandrosterone sulfate (DHEA-S)	Lipid	Androgenic Steroids	-0.311062	0.521492	-0.765612	0.448714	0.839685	-5.82905	Non Significant
creatinine	Amino Acid	Creatine Metabolism	0.0811177	0.000360463	0.762734	0.450408	0.840602	-5.83116	Non Significant
p-cresol glucuronide*	Amino Acid	Tyrosine Metabolism	-0.618568	-0.678292	-0.756226	0.454253	0.841915	-5.83592	Non Significant
uridine	Nucleotide	Pyrimidine Metabolism, Uracil containing	-0.103547	0.0374175	-0.75529	0.454807	0.841915	-5.8366	Non Significant
hexadecanedioate (C16)	Lipid	Fatty Acid, Dicarboxylate	-0.222566	-0.127475	-0.754812	0.455091	0.841915	-5.83694	Non Significant
acetylcarnitine (C2)	Lipid	Fatty Acid Metabolism (Acyl Carnitine, Short Chain)	-0.143361	0.0853103	-0.751825	0.456864	0.841915	-5.83911	Non Significant
gamma-tocopherol/beta-tocopherol	Cofactors and Vitamins	Tocopherol Metabolism	-0.203591	0.226924	-0.7469	0.459796	0.841915	-5.84266	Non Significant
vanillylmandelate (VMA)	Amino Acid	Tyrosine Metabolism	0.185934	-0.172633	0.745525	0.460616	0.841915	-5.84365	Non Significant
(16 or 17)-methylstearate (a19:0 or i19:0)	Lipid	Fatty Acid, Branched	0.220173	0.59504	0.745341	0.460726	0.841915	-5.84378	Non Significant
glycosyl ceramide (d18:2/24:1, d18:1/24:2)*	Lipid	Hexosylceramides (HCER)	-0.15454	0.0985257	-0.74383	0.461629	0.841915	-5.84486	Non Significant
3-carboxy-4-methyl-5-pentyl-2-furanpropionate (3-CMPFP)	Lipid	Fatty Acid, Dicarboxylate	-0.178102	-0.0758265	-0.743077	0.46208	0.841915	-5.8454	Non Significant
phosphate	Energy	Oxidative Phosphorylation	-0.101486	-0.00466104	-0.741249	0.463174	0.841915	-5.84671	Non Significant
sucrose	Carbohydrate	Disaccharides and Oligosaccharides	-0.64238	-1.44124	-0.728239	0.471005	0.851096	-5.85591	Non Significant
urate	Nucleotide	Purine Metabolism, (Hypo)Xanthine/Inosine containing	-0.0987617	0.0576212	-0.727349	0.471543	0.851096	-5.85654	Non Significant
1-(1-enyl-stearoyl)-2-oleoyl-GPE (P-18:0/18:1)	Lipid	Plasmalogen	-0.173138	0.232858	-0.726627	0.47198	0.851096	-5.85704	Non Significant
arachidonate (20:4n6)	Lipid	Long Chain Polyunsaturated Fatty Acid (n3 and n6)	0.250217	-0.154188	0.720469	0.475717	0.851096	-5.86133	Non Significant
N-acetylglucosamine/N-acetylgalactosamine	Carbohydrate	Aminosugar Metabolism	0.236635	-0.63769	0.720405	0.475756	0.851096	-5.86138	Non Significant
1-myristoylglycerol (14:0)	Lipid	Monoacylglycerol	0.306296	-0.748249	0.718496	0.476918	0.851096	-5.8627	Non Significant
gulonate*	Cofactors and Vitamins	Ascorbate and Aldarate Metabolism	-0.171287	-0.0417114	-0.718345	0.47701	0.851096	-5.8628	Non Significant
16a-hydroxy DHEA 3-sulfate	Lipid	Androgenic Steroids	0.421608	-0.022431	0.716756	0.477979	0.851096	-5.8639	Non Significant
lysine	Amino Acid	Lysine Metabolism	-0.0867866	0.144036	-0.713594	0.47991	0.851831	-5.86608	Non Significant
gamma-glutamylglycine	Peptide	Gamma-glutamyl Amino Acid	0.181747	-0.0755932	0.710043	0.482083	0.851831	-5.86852	Non Significant
lithocholate sulfate (1)	Lipid	Secondary Bile Acid Metabolism	0.448908	-0.780232	0.704506	0.485483	0.851831	-5.87229	Non Significant
hexanoylglutamine	Lipid	Fatty Acid Metabolism (Acyl Glutamine)	0.322787	-0.163945	0.702611	0.486651	0.851831	-5.87358	Non Significant
cortisol	Lipid	Corticosteroids	0.178627	0.126001	0.699586	0.488516	0.851831	-5.87562	Non Significant
1-palmitoyl-2-stearoyl-GPC (16:0/18:0)	Lipid	Phosphatidylcholine (PC)	-0.0855893	0.0556224	-0.698223	0.489358	0.851831	-5.87654	Non Significant
androstenediol (3alpha, 17alpha) monosulfate (2)	Lipid	Androgenic Steroids	-0.30307	0.430895	-0.697979	0.489509	0.851831	-5.87671	Non Significant
glycerol	Lipid	Glycerolipid Metabolism	0.191886	-0.0630475	0.697878	0.489571	0.851831	-5.87677	Non Significant
oleoylcholine	Lipid	Fatty Acid Metabolism (Acyl Choline)	-0.41285	-0.316869	-0.696444	0.490459	0.851831	-5.87774	Non Significant
1-palmitoyl-2-docosahexaenoyl-GPE (16:0/22:6)*	Lipid	Phosphatidylethanolamine (PE)	-0.222096	-0.181961	-0.69597	0.490752	0.851831	-5.87806	Non Significant
palmitoylcholine	Lipid	Fatty Acid Metabolism (Acyl Choline)	-0.417257	-0.300477	-0.691818	0.493326	0.851831	-5.88084	Non Significant
2-methylcitrate/homocitrate	Energy	TCA Cycle	-0.622946	-1.97497	-0.691191	0.493716	0.851831	-5.88125	Non Significant
(2 or 3)-decenoate (10:1n7 or n8)	Lipid	Medium Chain Fatty Acid	-0.262248	-0.254145	-0.690319	0.494257	0.851831	-5.88183	Non Significant
gamma-carboxyglutamate	Amino Acid	Glutamate Metabolism	0.124442	-0.0937352	0.687416	0.496063	0.852838	-5.88376	Non Significant
isoleucine	Amino Acid	Leucine, Isoleucine and Valine Metabolism	-0.0820353	0.156282	-0.680209	0.500563	0.852886	-5.88852	Non Significant
N2,N2-dimethylguanosine	Nucleotide	Purine Metabolism, Guanine containing	-0.0818495	-0.0648864	-0.679928	0.500739	0.852886	-5.8887	Non Significant
cysteine sulfinic acid	Amino Acid	Methionine, Cysteine, SAM and Taurine Metabolism	-0.212506	-0.550463	-0.679738	0.500858	0.852886	-5.88883	Non Significant
prolylglycine	Peptide	Dipeptide	-0.258446	-0.856348	-0.679184	0.501205	0.852886	-5.88919	Non Significant
sphingomyelin (d18:2/23:0, d18:1/23:1, d17:1/24:1)*	Lipid	Sphingomyelins	0.0920871	0.307852	0.67468	0.50403	0.852886	-5.89213	Non Significant
(N(1) + N(8))-acetylspermidine	Amino Acid	Polyamine Metabolism	-0.25814	-1.08294	-0.671485	0.50604	0.852886	-5.89421	Non Significant
dopamine 4-sulfate	Amino Acid	Tyrosine Metabolism	0.305056	-0.564857	0.670128	0.506895	0.852886	-5.89509	Non Significant
cysteine s-sulfate	Amino Acid	Methionine, Cysteine, SAM and Taurine Metabolism	-0.1669	0.464237	-0.670023	0.506961	0.852886	-5.89516	Non Significant
1-oleoylglycerol (18:1)	Lipid	Monoacylglycerol	-0.287756	-0.00254475	-0.669123	0.507528	0.852886	-5.89574	Non Significant
sphingomyelin (d17:2/16:0, d18:2/15:0)*	Lipid	Sphingomyelins	0.131699	0.530205	0.66273	0.511569	0.852886	-5.89985	Non Significant
4-hydroxyglutamate	Amino Acid	Glutamate Metabolism	-0.286502	-0.0845991	-0.661719	0.51221	0.852886	-5.90049	Non Significant
tridecenedioate (C13:1-DC)*	Lipid	Fatty Acid, Dicarboxylate	-0.316957	-0.105854	-0.661181	0.51255	0.852886	-5.90084	Non Significant
1-carboxyethylisoleucine	Amino Acid	Leucine, Isoleucine and Valine Metabolism	-0.272821	0.297934	-0.659305	0.513741	0.852886	-5.90203	Non Significant
linoleoylcholine*	Lipid	Fatty Acid Metabolism (Acyl Choline)	-0.390209	-0.212961	-0.658927	0.513981	0.852886	-5.90227	Non Significant
urea	Amino Acid	Urea cycle; Arginine and Proline Metabolism	-0.120486	0.284207	-0.655829	0.51595	0.852886	-5.90424	Non Significant
10-undecenoate (11:1n1)	Lipid	Medium Chain Fatty Acid	-0.196581	0.636066	-0.654983	0.516489	0.852886	-5.90478	Non Significant
methylsuccinate	Amino Acid	Leucine, Isoleucine and Valine Metabolism	-0.13109	0.1611	-0.654037	0.517091	0.852886	-5.90537	Non Significant
N-acetylvaline	Amino Acid	Leucine, Isoleucine and Valine Metabolism	-0.0672772	0.143622	-0.6516	0.518645	0.852886	-5.90691	Non Significant
ximenoylcarnitine (C26:1)*	Lipid	Fatty Acid Metabolism (Acyl Carnitine, Monounsaturated)	0.127947	0.237839	0.648763	0.520457	0.852886	-5.90869	Non Significant
3-hydroxy-2-ethylpropionate	Amino Acid	Leucine, Isoleucine and Valine Metabolism	-0.10783	0.200395	-0.64865	0.520529	0.852886	-5.90876	Non Significant
margaroylcarnitine (C17)*	Lipid	Fatty Acid Metabolism (Acyl Carnitine, Long Chain Saturated)	-0.146635	0.251866	-0.64628	0.522046	0.853368	-5.91025	Non Significant
gamma-glutamylvaline	Peptide	Gamma-glutamyl Amino Acid	-0.150231	-0.0805425	-0.639691	0.526274	0.855302	-5.91434	Non Significant
methionine	Amino Acid	Methionine, Cysteine, SAM and Taurine Metabolism	-0.0854138	0.0595261	-0.637908	0.527422	0.855302	-5.91544	Non Significant
pantothenate (Vitamin B5)	Cofactors and Vitamins	Pantothenate and CoA Metabolism	0.151152	0.276957	0.637746	0.527526	0.855302	-5.91554	Non Significant
oleate/vaccenate (18:1)	Lipid	Long Chain Monounsaturated Fatty Acid	0.258283	0.031757	0.633266	0.530415	0.855302	-5.91829	Non Significant
bilirubin (E,Z or Z,E)*	Cofactors and Vitamins	Hemoglobin and Porphyrin Metabolism	0.230917	0.107112	0.632859	0.530678	0.855302	-5.91854	Non Significant
glutamine conjugate of C7H12O2*	Partially Characterized Molecules	Partially Characterized Molecules	0.335169	-0.51518	0.627706	0.534012	0.855302	-5.92168	Non Significant
hexanoylcarnitine (C6)	Lipid	Fatty Acid Metabolism (Acyl Carnitine, Medium Chain)	0.216098	-0.00840993	0.625545	0.535414	0.855302	-5.92299	Non Significant
dodecenedioate (C12:1-DC)*	Lipid	Fatty Acid, Dicarboxylate	0.223392	0.0532158	0.625089	0.53571	0.855302	-5.92327	Non Significant
1-(1-enyl-stearoyl)-2-arachidonoyl-GPE (P-18:0/20:4)*	Lipid	Plasmalogen	0.188547	0.234158	0.624573	0.536045	0.855302	-5.92358	Non Significant
N6-carboxymethyllysine	Carbohydrate	Advanced Glycation End-product	-0.269618	-0.325168	-0.62177	0.537867	0.855302	-5.92527	Non Significant
1-methylnicotinamide	Cofactors and Vitamins	Nicotinate and Nicotinamide Metabolism	0.21895	0.13853	0.621708	0.537907	0.855302	-5.9253	Non Significant
androsterone glucuronide	Lipid	Androgenic Steroids	0.321105	0.293601	0.621668	0.537933	0.855302	-5.92533	Non Significant
12,13-DiHOME	Lipid	Fatty Acid, Dihydroxy	-0.343584	-0.78306	-0.614816	0.542401	0.860444	-5.92942	Non Significant
imidazole lactate	Amino Acid	Histidine Metabolism	-0.123253	-0.0159613	-0.604416	0.549218	0.866932	-5.93556	Non Significant
hydroxypalmitoyl sphingomyelin (d18:1/16:0(OH))	Lipid	Sphingomyelins	0.10087	-0.0820578	0.603964	0.549515	0.866932	-5.93582	Non Significant
carotene diol (3)	Cofactors and Vitamins	Vitamin A Metabolism	0.214331	-0.359674	0.601765	0.550963	0.866932	-5.9371	Non Significant
glucuronate	Carbohydrate	Aminosugar Metabolism	0.11561	-0.0238638	0.601013	0.551458	0.866932	-5.93754	Non Significant
eicosenoate (20:1n9 or 1n11)	Lipid	Long Chain Monounsaturated Fatty Acid	0.240603	0.220573	0.598805	0.552915	0.867268	-5.93882	Non Significant
suberate (C8-DC)	Lipid	Fatty Acid, Dicarboxylate	-0.179283	-0.129707	-0.595427	0.555146	0.868734	-5.94078	Non Significant
1-stearoyl-2-linoleoyl-GPE (18:0/18:2)*	Lipid	Phosphatidylethanolamine (PE)	-0.223924	0.059835	-0.593625	0.556338	0.868734	-5.94181	Non Significant
3-hydroxy-3-methylglutarate	Lipid	Mevalonate Metabolism	-0.139081	-0.0428544	-0.588601	0.559669	0.869861	-5.94469	Non Significant
glycosyl-N-stearoyl-sphingosine (d18:1/18:0)	Lipid	Hexosylceramides (HCER)	0.0933776	0.0339678	0.586874	0.560816	0.869861	-5.94567	Non Significant
1,2-dilinoleoyl-GPC (18:2/18:2)	Lipid	Phosphatidylcholine (PC)	-0.134529	0.138996	-0.586189	0.561271	0.869861	-5.94606	Non Significant
1-arachidonoyl-GPE (20:4n6)*	Lipid	Lysophospholipid	-0.101738	0.0630705	-0.583563	0.563019	0.869861	-5.94755	Non Significant
1-linoleoyl-GPG (18:2)*	Lipid	Lysophospholipid	-0.265307	-0.245185	-0.583155	0.563291	0.869861	-5.94778	Non Significant
2-methylbutyrylcarnitine (C5)	Amino Acid	Leucine, Isoleucine and Valine Metabolism	-0.232108	-0.240228	-0.576597	0.567667	0.872782	-5.95146	Non Significant
margarate (17:0)	Lipid	Long Chain Saturated Fatty Acid	0.175357	0.401736	0.576573	0.567684	0.872782	-5.95147	Non Significant
docosapentaenoate (DPA; 22:5n3)	Lipid	Long Chain Polyunsaturated Fatty Acid (n3 and n6)	0.256799	0.107717	0.572098	0.57068	0.875461	-5.95396	Non Significant
docosadienoate (22:2n6)	Lipid	Long Chain Polyunsaturated Fatty Acid (n3 and n6)	-0.170828	0.21866	-0.567807	0.57356	0.875933	-5.95633	Non Significant
orotate	Nucleotide	Pyrimidine Metabolism, Orotate containing	-0.133829	-0.0483603	-0.565645	0.575015	0.875933	-5.95752	Non Significant
octadecanedioylcarnitine (C18-DC)*	Lipid	Fatty Acid Metabolism (Acyl Carnitine, Dicarboxylate)	-0.159802	-0.224608	-0.565596	0.575048	0.875933	-5.95754	Non Significant
1-(1-enyl-palmitoyl)-2-arachidonoyl-GPC (P-16:0/20:4)*	Lipid	Plasmalogen	-0.123257	0.0809755	-0.564108	0.576049	0.875933	-5.95836	Non Significant
3-hydroxylaurate	Lipid	Fatty Acid, Monohydroxy	0.238005	0.227819	0.562308	0.577263	0.875933	-5.95934	Non Significant
2R,3R-dihydroxybutyrate	Lipid	Fatty Acid, Dihydroxy	-0.117297	0.0902772	-0.553987	0.582887	0.877903	-5.96384	Non Significant
1,5-anhydroglucitol (1,5-AG)	Carbohydrate	Glycolysis, Gluconeogenesis, and Pyruvate Metabolism	-0.176681	0.0135631	-0.551626	0.584487	0.877903	-5.9651	Non Significant
eicosenedioate (C20:1-DC)*	Lipid	Fatty Acid, Dicarboxylate	0.252188	-0.351681	0.548959	0.586298	0.877903	-5.96653	Non Significant
retinol (Vitamin A)	Cofactors and Vitamins	Vitamin A Metabolism	0.0834626	0.117551	0.548319	0.586732	0.877903	-5.96687	Non Significant
oleoyl ethanolamide	Lipid	Endocannabinoid	0.218206	-0.10477	0.547683	0.587165	0.877903	-5.96721	Non Significant
octadecenedioylcarnitine (C18:1-DC)*	Lipid	Fatty Acid Metabolism (Acyl Carnitine, Dicarboxylate)	-0.19026	-0.400363	-0.544152	0.589568	0.877903	-5.96907	Non Significant
3-hydroxyhexanoylcarnitine (1)	Lipid	Fatty Acid Metabolism (Acyl Carnitine, Hydroxy)	0.169893	-0.00734871	0.54174	0.591212	0.877903	-5.97034	Non Significant
butyrylcarnitine (C4)	Lipid	Fatty Acid Metabolism (also BCAA Metabolism)	-0.207871	0.249447	-0.536534	0.594768	0.877903	-5.97306	Non Significant
ribulonate/xylulonate/lyxonate*	Carbohydrate	Pentose Metabolism	-0.424903	-0.958363	-0.534712	0.596015	0.877903	-5.97401	Non Significant
10-nonadecenoate (19:1n9)	Lipid	Long Chain Monounsaturated Fatty Acid	0.242622	0.716876	0.533928	0.596552	0.877903	-5.97442	Non Significant
2-ketocaprylate	Amino Acid	Leucine, Isoleucine and Valine Metabolism	0.198805	0.273618	0.531793	0.598016	0.877903	-5.97552	Non Significant
S-methylcysteine sulfoxide	Amino Acid	Methionine, Cysteine, SAM and Taurine Metabolism	-0.193861	0.0702373	-0.53154	0.598189	0.877903	-5.97565	Non Significant
stearate (18:0)	Lipid	Long Chain Saturated Fatty Acid	0.114871	0.127527	0.530781	0.59871	0.877903	-5.97604	Non Significant
indolelactate	Amino Acid	Tryptophan Metabolism	-0.102701	0.244983	-0.530774	0.598715	0.877903	-5.97605	Non Significant
phenyllactate (PLA)	Amino Acid	Phenylalanine Metabolism	-0.143007	0.147961	-0.530233	0.599086	0.877903	-5.97632	Non Significant
N-palmitoyltaurine	Lipid	Endocannabinoid	0.180919	-1.03344	0.529292	0.599732	0.877903	-5.97681	Non Significant
linoleoyl-arachidonoyl-glycerol (18:2/20:4) [2]*	Lipid	Diacylglycerol	-0.237044	0.207521	-0.528986	0.599942	0.877903	-5.97696	Non Significant
adrenate (22:4n6)	Lipid	Long Chain Polyunsaturated Fatty Acid (n3 and n6)	0.17392	0.111766	0.522763	0.604224	0.881311	-5.98014	Non Significant
5alpha-pregnan-3beta,20alpha-diol disulfate	Lipid	Progestin Steroids	-0.276839	0.431657	-0.521932	0.604797	0.881311	-5.98056	Non Significant
sphingomyelin (d18:1/24:1, d18:2/24:0)*	Lipid	Sphingomyelins	0.0604474	0.135445	0.515461	0.609266	0.884859	-5.98382	Non Significant
palmitoleoylcarnitine (C16:1)*	Lipid	Fatty Acid Metabolism (Acyl Carnitine, Monounsaturated)	-0.157656	0.181857	-0.513761	0.610443	0.884859	-5.98466	Non Significant
gentisate	Amino Acid	Tyrosine Metabolism	0.291627	-0.178044	0.512907	0.611034	0.884859	-5.98509	Non Significant
valine	Amino Acid	Leucine, Isoleucine and Valine Metabolism	-0.060445	0.272567	-0.503172	0.617795	0.891152	-5.98989	Non Significant
3-methoxytyrosine	Amino Acid	Tyrosine Metabolism	-0.0851948	-0.204192	-0.502681	0.618137	0.891152	-5.99013	Non Significant
threonine	Amino Acid	Glycine, Serine and Threonine Metabolism	-0.0722093	0.110505	-0.501141	0.61921	0.891152	-5.99088	Non Significant
pyridoxate	Cofactors and Vitamins	Vitamin B6 Metabolism	-0.208985	0.220561	-0.498745	0.620881	0.891718	-5.99204	Non Significant
thyroxine	Amino Acid	Tyrosine Metabolism	0.0754441	0.174272	0.493592	0.624482	0.895048	-5.99452	Non Significant
gamma-glutamyltryptophan	Peptide	Gamma-glutamyl Amino Acid	0.12687	-0.373236	0.485842	0.629915	0.899299	-5.99821	Non Significant
3-hydroxyisobutyrate	Amino Acid	Leucine, Isoleucine and Valine Metabolism	0.125248	0.413324	0.484597	0.63079	0.899299	-5.9988	Non Significant
tryptophan betaine	Amino Acid	Tryptophan Metabolism	0.402527	-1.74818	0.483852	0.631313	0.899299	-5.99915	Non Significant
hydroxy-CMPF*	Lipid	Fatty Acid, Dicarboxylate	-0.341563	-0.575194	-0.481805	0.632753	0.899514	-6.00011	Non Significant
hexadecadienoate (16:2n6)	Lipid	Long Chain Polyunsaturated Fatty Acid (n3 and n6)	-0.205908	0.325441	-0.478738	0.634914	0.900293	-6.00154	Non Significant
1-(1-enyl-palmitoyl)-GPE (P-16:0)*	Lipid	Lysoplasmalogen	-0.139107	-0.227977	-0.476317	0.63662	0.900293	-6.00266	Non Significant
2-hydroxy-3-methylvalerate	Amino Acid	Leucine, Isoleucine and Valine Metabolism	-0.148107	-0.0364317	-0.473253	0.638785	0.900293	-6.00407	Non Significant
caprylate (8:0)	Lipid	Medium Chain Fatty Acid	-0.143489	0.151156	-0.47294	0.639006	0.900293	-6.00422	Non Significant
eicosanedioate (C20-DC)	Lipid	Fatty Acid, Dicarboxylate	-0.115192	-0.295903	-0.471698	0.639884	0.900293	-6.00479	Non Significant
cystathionine	Amino Acid	Methionine, Cysteine, SAM and Taurine Metabolism	0.197975	-0.342905	0.468538	0.64212	0.900293	-6.00623	Non Significant
branched-chain fatty acid 18:0 (2)	Lipid	Fatty Acid, Branched	0.0898386	-0.29338	0.468244	0.642329	0.900293	-6.00636	Non Significant
glutarylcarnitine (C5-DC)	Amino Acid	Lysine Metabolism	0.14851	-0.293482	0.462888	0.646128	0.903803	-6.00879	Non Significant
docosapentaenoate (n6 DPA; 22:5n6)	Lipid	Long Chain Polyunsaturated Fatty Acid (n3 and n6)	0.194642	-0.800091	0.453239	0.652997	0.909144	-6.01308	Non Significant
dodecanedioate (C12)	Lipid	Fatty Acid, Dicarboxylate	-0.180329	0.124398	-0.451798	0.654025	0.909144	-6.01371	Non Significant
1-carboxyethylleucine	Amino Acid	Leucine, Isoleucine and Valine Metabolism	-0.151406	0.314499	-0.449882	0.655394	0.909144	-6.01455	Non Significant
N-palmitoyl-sphingosine (d18:1/16:0)	Lipid	Ceramides	0.0779891	0.141663	0.449668	0.655546	0.909144	-6.01465	Non Significant
phenylacetylglutamine	Peptide	Acetylated Peptides	-0.170023	-0.0774945	-0.446841	0.657568	0.909144	-6.01588	Non Significant
2-aminobutyrate	Amino Acid	Glutathione Metabolism	0.089901	0.136033	0.44657	0.657762	0.909144	-6.016	Non Significant
mannitol/sorbitol	Carbohydrate	Fructose, Mannose and Galactose Metabolism	-0.202478	0.808422	-0.436298	0.66513	0.912716	-6.0204	Non Significant
3-methyl-2-oxovalerate	Amino Acid	Leucine, Isoleucine and Valine Metabolism	0.0637785	0.266538	0.435618	0.665619	0.912716	-6.02069	Non Significant
3-hydroxyoctanoylcarnitine (1)	Lipid	Fatty Acid Metabolism (Acyl Carnitine, Hydroxy)	0.169906	-0.0275106	0.435506	0.665699	0.912716	-6.02074	Non Significant
glutamine conjugate of C6H10O2 (1)*	Partially Characterized Molecules	Partially Characterized Molecules	0.219766	0.457939	0.432726	0.6677	0.912716	-6.02191	Non Significant
acisoga	Amino Acid	Polyamine Metabolism	-0.133486	-0.40017	-0.431877	0.668311	0.912716	-6.02227	Non Significant
sphingomyelin (d18:1/22:2, d18:2/22:1, d16:1/24:2)*	Lipid	Sphingomyelins	-0.0511756	0.294891	-0.431618	0.668498	0.912716	-6.02238	Non Significant
glycolithocholate sulfate*	Lipid	Secondary Bile Acid Metabolism	-0.197783	-0.242217	-0.428976	0.670403	0.912716	-6.02348	Non Significant
3-hydroxybutyrate (BHBA)	Lipid	Ketone Bodies	0.21664	0.641037	0.426927	0.671881	0.912716	-6.02434	Non Significant
formiminoglutamate	Amino Acid	Histidine Metabolism	0.129497	0.341395	0.423025	0.6747	0.912716	-6.02595	Non Significant
N-palmitoylglycine	Lipid	Fatty Acid Metabolism (Acyl Glycine)	-0.0942195	-0.0242141	-0.422694	0.67494	0.912716	-6.02609	Non Significant
xanthurenate	Amino Acid	Tryptophan Metabolism	0.203987	-1.12724	0.419633	0.677155	0.912716	-6.02734	Non Significant
carboxyethyl-GABA	Amino Acid	Glutamate Metabolism	0.183797	-0.833003	0.418437	0.678022	0.912716	-6.02783	Non Significant
beta-hydroxyisovalerate	Amino Acid	Leucine, Isoleucine and Valine Metabolism	-0.0886156	0.0990035	-0.416214	0.679633	0.912716	-6.02873	Non Significant
N-stearoylserine*	Lipid	Endocannabinoid	-0.180641	-0.343284	-0.415361	0.680252	0.912716	-6.02907	Non Significant
guanidinoacetate	Amino Acid	Creatine Metabolism	-0.0659057	-0.124642	-0.415124	0.680424	0.912716	-6.02917	Non Significant
5alpha-androstan-3alpha,17beta-diol monosulfate (2)	Lipid	Androgenic Steroids	0.309937	-1.48331	0.413962	0.681268	0.912716	-6.02964	Non Significant
linoleoyl-arachidonoyl-glycerol (18:2/20:4) [1]*	Lipid	Diacylglycerol	-0.187195	-0.0537841	-0.412024	0.682675	0.912849	-6.03042	Non Significant
1-palmitoyl-2-palmitoleoyl-GPC (16:0/16:1)*	Lipid	Phosphatidylcholine (PC)	-0.145161	0.414483	-0.407081	0.68627	0.915901	-6.03239	Non Significant
5-(galactosylhydroxy)-L-lysine	Amino Acid	Lysine Metabolism	-0.171725	-1.69004	-0.401729	0.690171	0.917107	-6.03449	Non Significant
1-methyl-4-imidazoleacetate	Amino Acid	Histidine Metabolism	-0.0867013	0.0480901	-0.401112	0.690621	0.917107	-6.03473	Non Significant
N-acetylmethionine	Amino Acid	Methionine, Cysteine, SAM and Taurine Metabolism	0.120865	-0.459768	0.398121	0.692805	0.917107	-6.0359	Non Significant
4-methoxyphenol sulfate	Amino Acid	Tyrosine Metabolism	-0.274852	-0.072616	-0.39601	0.694349	0.917107	-6.03671	Non Significant
10-heptadecenoate (17:1n7)	Lipid	Long Chain Monounsaturated Fatty Acid	0.169198	0.526327	0.394762	0.695262	0.917107	-6.03719	Non Significant
bilirubin	Cofactors and Vitamins	Hemoglobin and Porphyrin Metabolism	0.11238	0.157025	0.390521	0.698368	0.917107	-6.03881	Non Significant
tetradecanedioate (C14)	Lipid	Fatty Acid, Dicarboxylate	-0.141257	0.119294	-0.390267	0.698554	0.917107	-6.03891	Non Significant
alanine	Amino Acid	Alanine and Aspartate Metabolism	-0.0565611	0.0758136	-0.389715	0.698959	0.917107	-6.03912	Non Significant
homoarginine	Amino Acid	Urea cycle; Arginine and Proline Metabolism	0.0836238	0.177764	0.38966	0.698999	0.917107	-6.03914	Non Significant
hyocholate	Lipid	Secondary Bile Acid Metabolism	-0.20409	-0.0385964	-0.386704	0.701168	0.917248	-6.04026	Non Significant
stearoylcarnitine (C18)	Lipid	Fatty Acid Metabolism (Acyl Carnitine, Long Chain Saturated)	-0.0806306	0.027565	-0.385054	0.70238	0.917248	-6.04088	Non Significant
N-oleoylserine	Lipid	Endocannabinoid	0.0920409	0.25043	0.384142	0.70305	0.917248	-6.04122	Non Significant
2-stearoyl-GPE (18:0)*	Lipid	Lysophospholipid	-0.0827341	0.0223912	-0.381866	0.704723	0.917248	-6.04207	Non Significant
docosatrienoate (22:3n3)	Lipid	Long Chain Polyunsaturated Fatty Acid (n3 and n6)	-0.145263	0.118441	-0.380569	0.705677	0.917248	-6.04255	Non Significant
(14 or 15)-methylpalmitate (a17:0 or i17:0)	Lipid	Fatty Acid, Branched	0.124266	0.691599	0.376889	0.708387	0.917689	-6.04391	Non Significant
hydantoin-5-propionate	Amino Acid	Histidine Metabolism	0.170839	-0.0282255	0.376538	0.708646	0.917689	-6.04403	Non Significant
cysteinylglycine disulfide*	Amino Acid	Glutathione Metabolism	0.0987737	0.322511	0.37216	0.711875	0.918807	-6.04563	Non Significant
C-glycosyltryptophan	Amino Acid	Tryptophan Metabolism	0.0438258	-0.0450507	0.371799	0.712141	0.918807	-6.04576	Non Significant
glutamate	Amino Acid	Glutamate Metabolism	0.0983102	-0.171002	0.366012	0.716419	0.919109	-6.04784	Non Significant
1-(1-enyl-palmitoyl)-2-arachidonoyl-GPE (P-16:0/20:4)*	Lipid	Plasmalogen	-0.093834	0.178608	-0.365153	0.717055	0.919109	-6.04814	Non Significant
3-hydroxyoctanoate	Lipid	Fatty Acid, Monohydroxy	-0.122107	-0.0874803	-0.364504	0.717535	0.919109	-6.04838	Non Significant
deoxycholic acid glucuronide	Lipid	Secondary Bile Acid Metabolism	-0.201101	-0.738738	-0.36436	0.717642	0.919109	-6.04843	Non Significant
linoleoyl-linoleoyl-glycerol (18:2/18:2) [1]*	Lipid	Diacylglycerol	0.193178	-0.260161	0.356429	0.723523	0.924943	-6.05121	Non Significant
oxalate (ethanedioate)	Cofactors and Vitamins	Ascorbate and Aldarate Metabolism	-0.085932	-0.0661214	-0.352199	0.726667	0.925065	-6.05267	Non Significant
tryptophan	Amino Acid	Tryptophan Metabolism	-0.0452702	0.12991	-0.351684	0.72705	0.925065	-6.05285	Non Significant
linoleate (18:2n6)	Lipid	Long Chain Polyunsaturated Fatty Acid (n3 and n6)	0.135654	0.150568	0.350465	0.727957	0.925065	-6.05326	Non Significant
pregnen-diol disulfate*	Lipid	Pregnenolone Steroids	0.127758	0.042856	0.349172	0.728919	0.925065	-6.0537	Non Significant
2-hydroxyoctanoate	Lipid	Fatty Acid, Monohydroxy	0.135828	0.282829	0.345653	0.731541	0.925118	-6.05489	Non Significant
sebacate (C10-DC)	Lipid	Fatty Acid, Dicarboxylate	-0.111605	-0.106347	-0.345558	0.731612	0.925118	-6.05493	Non Significant
ribonate	Carbohydrate	Pentose Metabolism	0.107281	0.135207	0.339793	0.735914	0.927415	-6.05685	Non Significant
3-hydroxystearate	Lipid	Fatty Acid, Monohydroxy	-0.134801	-0.547697	-0.339563	0.736086	0.927415	-6.05693	Non Significant
1-oleoyl-2-docosahexaenoyl-GPC (18:1/22:6)*	Lipid	Phosphatidylcholine (PC)	0.0497649	0.240853	0.333165	0.740871	0.931204	-6.05902	Non Significant
2-hydroxylaurate	Lipid	Fatty Acid, Monohydroxy	0.126598	-0.185912	0.331919	0.741804	0.931204	-6.05943	Non Significant
prolylhydroxyproline	Amino Acid	Urea cycle; Arginine and Proline Metabolism	-0.101512	0.0180164	-0.330196	0.743095	0.931204	-6.05998	Non Significant
1-carboxyethyltyrosine	Amino Acid	Tyrosine Metabolism	0.170583	-0.18185	0.323946	0.747784	0.935222	-6.06198	Non Significant
1-palmitoyl-2-arachidonoyl-GPE (16:0/20:4)*	Lipid	Phosphatidylethanolamine (PE)	-0.0991284	-0.0728177	-0.321612	0.749538	0.935222	-6.06271	Non Significant
oleoyl-linoleoyl-glycerol (18:1/18:2) [2]	Lipid	Diacylglycerol	-0.10635	0.23796	-0.32057	0.750321	0.935222	-6.06304	Non Significant
sphingomyelin (d18:2/16:0, d18:1/16:1)*	Lipid	Sphingomyelins	0.0381246	0.0178789	0.309851	0.758395	0.943388	-6.06633	Non Significant
palmitoyl sphingomyelin (d18:1/16:0)	Lipid	Sphingomyelins	-0.0310565	-0.0320224	-0.308286	0.759576	0.943388	-6.0668	Non Significant
fructosyllysine	Amino Acid	Lysine Metabolism	0.0768876	0.224646	0.30329	0.763351	0.945929	-6.06829	Non Significant
arachidonoylcholine	Lipid	Fatty Acid Metabolism (Acyl Choline)	-0.157742	0.150952	-0.301576	0.764647	0.945929	-6.0688	Non Significant
glycosyl-N-nervonoyl-sphingosine (d18:1/24:1)*	Lipid	Hexosylceramides (HCER)	-0.0533148	0.069056	-0.299723	0.766049	0.945929	-6.06934	Non Significant
3-hydroxydecanoate	Lipid	Fatty Acid, Monohydroxy	0.100947	0.0132288	0.29841	0.767043	0.945929	-6.06972	Non Significant
eicosapentaenoate (EPA; 20:5n3)	Lipid	Long Chain Polyunsaturated Fatty Acid (n3 and n6)	-0.142294	-0.0197054	-0.293859	0.770491	0.946736	-6.07104	Non Significant
andro steroid monosulfate C19H28O6S (1)*	Lipid	Androgenic Steroids	0.174623	-0.16839	0.291681	0.772143	0.946736	-6.07166	Non Significant
caprate (10:0)	Lipid	Medium Chain Fatty Acid	-0.102534	0.494245	-0.290735	0.772861	0.946736	-6.07193	Non Significant
1-stearoyl-2-oleoyl-GPC (18:0/18:1)	Lipid	Phosphatidylcholine (PC)	-0.0482817	0.0999528	-0.29039	0.773123	0.946736	-6.07202	Non Significant
3-methylglutaconate	Amino Acid	Leucine, Isoleucine and Valine Metabolism	-0.0615698	0.0741118	-0.28713	0.775598	0.946882	-6.07294	Non Significant
branched chain 14:0 dicarboxylic acid	Lipid	Fatty Acid, Dicarboxylate	-0.202754	-0.335777	-0.283331	0.778486	0.946882	-6.074	Non Significant
myristate (14:0)	Lipid	Long Chain Saturated Fatty Acid	0.0967149	0.558895	0.282859	0.778845	0.946882	-6.07413	Non Significant
(S)-3-hydroxybutyrylcarnitine	Lipid	Fatty Acid Metabolism (Acyl Carnitine, Hydroxy)	-0.0888737	0.217206	-0.282157	0.779379	0.946882	-6.07432	Non Significant
myristoleoylcarnitine (C14:1)*	Lipid	Fatty Acid Metabolism (Acyl Carnitine, Monounsaturated)	0.121745	0.0870256	0.279784	0.781185	0.946882	-6.07497	Non Significant
laurylcarnitine (C12)	Lipid	Fatty Acid Metabolism (Acyl Carnitine, Medium Chain)	0.116756	0.118443	0.278589	0.782095	0.946882	-6.0753	Non Significant
N-acetylisoleucine	Amino Acid	Leucine, Isoleucine and Valine Metabolism	-0.0336236	0.0973878	-0.277746	0.782738	0.946882	-6.07553	Non Significant
5-oxoproline	Amino Acid	Glutathione Metabolism	-0.032619	0.0179099	-0.274712	0.78505	0.948036	-6.07634	Non Significant
4-acetamidobutanoate	Amino Acid	Polyamine Metabolism	-0.0506312	-0.0363578	-0.272404	0.78681	0.948521	-6.07696	Non Significant
S-methylmethionine	Amino Acid	Methionine, Cysteine, SAM and Taurine Metabolism	0.182045	-1.12652	0.268813	0.789551	0.949069	-6.07791	Non Significant
1-linoleoylglycerol (18:2)	Lipid	Monoacylglycerol	0.0968989	-0.155694	0.266631	0.791219	0.949069	-6.07848	Non Significant
vanillic alcohol sulfate	Amino Acid	Tyrosine Metabolism	-0.204159	-0.749931	-0.262379	0.79447	0.949069	-6.07958	Non Significant
leucine	Amino Acid	Leucine, Isoleucine and Valine Metabolism	-0.0316221	0.181083	-0.261194	0.795376	0.949069	-6.07988	Non Significant
3-hydroxydecanoylcarnitine	Lipid	Fatty Acid Metabolism (Acyl Carnitine, Hydroxy)	0.113768	-0.0189393	0.259842	0.796411	0.949069	-6.08022	Non Significant
methionine sulfone	Amino Acid	Methionine, Cysteine, SAM and Taurine Metabolism	0.0720679	-0.0770578	0.258974	0.797076	0.949069	-6.08044	Non Significant
oleoyl-linoleoyl-glycerol (18:1/18:2) [1]	Lipid	Diacylglycerol	-0.0808717	0.163106	-0.257439	0.798252	0.949069	-6.08083	Non Significant
indoleacetate	Amino Acid	Tryptophan Metabolism	-0.0658649	0.0979253	-0.254379	0.800597	0.949069	-6.08159	Non Significant
11beta-hydroxyandrosterone glucuronide	Lipid	Androgenic Steroids	0.0993407	0.214659	0.252611	0.801953	0.949069	-6.08203	Non Significant
citrulline	Amino Acid	Urea cycle; Arginine and Proline Metabolism	-0.0471673	-0.0799373	-0.248432	0.80516	0.949069	-6.08305	Non Significant
adipoylcarnitine (C6-DC)	Lipid	Fatty Acid Metabolism (Acyl Carnitine, Dicarboxylate)	0.0841691	-0.231357	0.245659	0.80729	0.949069	-6.08372	Non Significant
3-carboxy-4-methyl-5-propyl-2-furanpropanoate (CMPF)	Lipid	Fatty Acid, Dicarboxylate	-0.161838	-0.787948	-0.24547	0.807435	0.949069	-6.08376	Non Significant
1-(1-enyl-stearoyl)-GPE (P-18:0)*	Lipid	Lysoplasmalogen	-0.074713	-0.179435	-0.244059	0.80852	0.949069	-6.0841	Non Significant
homocitrulline	Amino Acid	Urea cycle; Arginine and Proline Metabolism	0.0674966	-0.577322	0.243251	0.809141	0.949069	-6.08429	Non Significant
N,N,N-trimethyl-alanylproline betaine (TMAP)	Amino Acid	Urea cycle; Arginine and Proline Metabolism	-0.0339314	0.0932126	-0.242951	0.809371	0.949069	-6.08436	Non Significant
N-palmitoyl-sphingadienine (d18:2/16:0)*	Lipid	Ceramides	0.0665292	-0.533575	0.240899	0.81095	0.949069	-6.08485	Non Significant
cystine	Amino Acid	Methionine, Cysteine, SAM and Taurine Metabolism	0.0756793	0.342329	0.240574	0.8112	0.949069	-6.08493	Non Significant
3-amino-2-piperidone	Amino Acid	Urea cycle; Arginine and Proline Metabolism	-0.0473862	0.197512	-0.239325	0.812161	0.949069	-6.08522	Non Significant
sphingomyelin (d18:2/14:0, d18:1/14:1)*	Lipid	Sphingomyelins	-0.043014	0.52041	-0.238106	0.813099	0.949069	-6.0855	Non Significant
9,10-DiHOME	Lipid	Fatty Acid, Dihydroxy	-0.129904	-1.10991	-0.2336	0.81657	0.951529	-6.08654	Non Significant
5alpha-pregnan-3beta,20alpha-diol monosulfate (2)	Lipid	Progestin Steroids	-0.124286	0.359917	-0.227737	0.821092	0.953646	-6.08786	Non Significant
gamma-glutamylhistidine	Peptide	Gamma-glutamyl Amino Acid	0.0496595	-0.0748467	0.223126	0.824652	0.953646	-6.08887	Non Significant
N-acetyl-2-aminooctanoate*	Lipid	Fatty Acid, Amino	-0.091883	0.182948	-0.221922	0.825582	0.953646	-6.08914	Non Significant
arachidate (20:0)	Lipid	Long Chain Saturated Fatty Acid	-0.0407465	0.0763432	-0.219782	0.827237	0.953646	-6.0896	Non Significant
succinylcarnitine (C4-DC)	Energy	TCA Cycle	0.0339726	0.102339	0.219605	0.827373	0.953646	-6.08963	Non Significant
1-ribosyl-imidazoleacetate*	Amino Acid	Histidine Metabolism	-0.0693893	-0.282256	-0.219289	0.827618	0.953646	-6.0897	Non Significant
1-myristoyl-2-arachidonoyl-GPC (14:0/20:4)*	Lipid	Phosphatidylcholine (PC)	0.0659904	0.765143	0.218859	0.827951	0.953646	-6.08979	Non Significant
N-acetyl-beta-alanine	Nucleotide	Pyrimidine Metabolism, Uracil containing	-0.0442135	0.0869797	-0.216243	0.829974	0.954402	-6.09035	Non Significant
1-lignoceroyl-GPC (24:0)	Lipid	Lysophospholipid	-0.049486	-0.105508	-0.211207	0.833873	0.957308	-6.0914	Non Significant
isovalerylcarnitine (C5)	Amino Acid	Leucine, Isoleucine and Valine Metabolism	-0.0590517	0.0552444	-0.207786	0.836524	0.958774	-6.0921	Non Significant
glycerophosphoethanolamine	Lipid	Phospholipid Metabolism	-0.0622569	-0.357905	-0.201876	0.841108	0.962298	-6.09328	Non Significant
1-palmitoyl-2-dihomo-linolenoyl-GPC (16:0/20:3n3 or 6)*	Lipid	Phosphatidylcholine (PC)	0.0298276	0.155919	0.199625	0.842856	0.962298	-6.09372	Non Significant
histidine	Amino Acid	Histidine Metabolism	0.0212511	0.0729667	0.196036	0.845644	0.962298	-6.09442	Non Significant
palmitoleate (16:1n7)	Lipid	Long Chain Monounsaturated Fatty Acid	0.0929949	0.374059	0.194434	0.846889	0.962298	-6.09472	Non Significant
pregnenetriol sulfate*	Lipid	Pregnenolone Steroids	0.0709295	0.326633	0.190822	0.849697	0.962298	-6.0954	Non Significant
myo-inositol	Lipid	Inositol Metabolism	-0.0251752	0.0018221	-0.185346	0.85396	0.962298	-6.09641	Non Significant
1-arachidonoyl-GPI* (20:4)*	Lipid	Lysophospholipid	-0.0412795	0.231289	-0.182365	0.856282	0.962298	-6.09694	Non Significant
azelate (C9-DC)	Lipid	Fatty Acid, Dicarboxylate	-0.0528294	-0.0704423	-0.177557	0.860029	0.962298	-6.09779	Non Significant
leucylglycine	Peptide	Dipeptide	0.104858	-1.5288	0.173592	0.863122	0.962298	-6.09847	Non Significant
mead acid (20:3n9)	Lipid	Long Chain Polyunsaturated Fatty Acid (n3 and n6)	-0.0752218	0.0161857	-0.173142	0.863474	0.962298	-6.09854	Non Significant
arachidoylcarnitine (C20)*	Lipid	Fatty Acid Metabolism (Acyl Carnitine, Long Chain Saturated)	0.046702	-0.425349	0.171986	0.864376	0.962298	-6.09874	Non Significant
indolepropionate	Amino Acid	Tryptophan Metabolism	0.0835187	-0.421948	0.171159	0.865022	0.962298	-6.09888	Non Significant
3beta-hydroxy-5-cholestenoate	Lipid	Sterol	-0.0526025	0.0709513	-0.170623	0.86544	0.962298	-6.09897	Non Significant
sphingomyelin (d18:2/24:1, d18:1/24:2)*	Lipid	Sphingomyelins	0.0175806	0.146537	0.169001	0.866707	0.962298	-6.09924	Non Significant
dimethylglycine	Amino Acid	Glycine, Serine and Threonine Metabolism	-0.0348855	0.201457	-0.167542	0.867847	0.962298	-6.09947	Non Significant
palmitoleoyl-linoleoyl-glycerol (16:1/18:2) [1]*	Lipid	Diacylglycerol	0.0739858	-0.736407	0.167311	0.868027	0.962298	-6.09951	Non Significant
hydroxy-N6,N6,N6-trimethyllysine*	Amino Acid	Lysine Metabolism	-0.0345569	0.0349526	-0.167029	0.868247	0.962298	-6.09956	Non Significant
5-dodecenoylcarnitine (C12:1)	Lipid	Fatty Acid Metabolism (Acyl Carnitine, Monounsaturated)	0.0783424	0.133065	0.1647	0.870068	0.962298	-6.09994	Non Significant
sphingomyelin (d18:1/14:0, d16:1/16:0)*	Lipid	Sphingomyelins	-0.0219501	0.312009	-0.159608	0.874049	0.962298	-6.10074	Non Significant
sphingomyelin (d17:1/14:0, d16:1/15:0)*	Lipid	Sphingomyelins	0.0304738	0.425998	0.159446	0.874176	0.962298	-6.10077	Non Significant
1-methyl-5-imidazoleacetate	Amino Acid	Histidine Metabolism	-0.101328	-0.0810024	-0.159333	0.874264	0.962298	-6.10079	Non Significant
1-carboxyethylphenylalanine	Amino Acid	Phenylalanine Metabolism	-0.0603036	0.173274	-0.156734	0.876298	0.962298	-6.10119	Non Significant
palmitate (16:0)	Lipid	Long Chain Saturated Fatty Acid	0.0450615	0.122407	0.155785	0.877041	0.962298	-6.10133	Non Significant
glycolithocholate	Lipid	Secondary Bile Acid Metabolism	-0.0982301	-1.13512	-0.155368	0.877367	0.962298	-6.10139	Non Significant
N-delta-acetylornithine	Amino Acid	Urea cycle; Arginine and Proline Metabolism	-0.0657843	-0.35592	-0.154623	0.877951	0.962298	-6.10151	Non Significant
gamma-CEHC	Cofactors and Vitamins	Tocopherol Metabolism	0.054376	-0.403439	0.149844	0.881693	0.962298	-6.10222	Non Significant
dodecadienoate (12:2)*	Lipid	Fatty Acid, Dicarboxylate	0.0532299	-0.00279507	0.148686	0.882601	0.962298	-6.10239	Non Significant
1-stearoyl-2-linoleoyl-GPC (18:0/18:2)*	Lipid	Phosphatidylcholine (PC)	-0.0170387	0.102935	-0.148643	0.882634	0.962298	-6.10239	Non Significant
glyco-beta-muricholate	Lipid	Primary Bile Acid Metabolism	-0.110861	-1.04545	-0.147545	0.883495	0.962298	-6.10255	Non Significant
palmitoyl-linoleoyl-glycerol (16:0/18:2) [1]*	Lipid	Diacylglycerol	0.0868558	-1.38672	0.146595	0.88424	0.962298	-6.10269	Non Significant
laurate (12:0)	Lipid	Medium Chain Fatty Acid	-0.0521734	0.577293	-0.146113	0.884617	0.962298	-6.10276	Non Significant
methylmalonate (MMA)	Lipid	Fatty Acid Metabolism (also BCAA Metabolism)	-0.0374675	0.109504	-0.14559	0.885027	0.962298	-6.10283	Non Significant
5-dodecenoate (12:1n7)	Lipid	Medium Chain Fatty Acid	-0.0594237	0.446758	-0.145506	0.885093	0.962298	-6.10284	Non Significant
phenol sulfate	Amino Acid	Tyrosine Metabolism	-0.0666678	0.402409	-0.142878	0.887154	0.96235	-6.10321	Non Significant
cis-4-decenoylcarnitine (C10:1)	Lipid	Fatty Acid Metabolism (Acyl Carnitine, Monounsaturated)	-0.0532048	0.0525841	-0.141929	0.887898	0.96235	-6.10335	Non Significant
retinal	Cofactors and Vitamins	Vitamin A Metabolism	-0.0276689	-0.0721187	-0.140102	0.889331	0.962408	-6.1036	Non Significant
octadecanedioate (C18)	Lipid	Fatty Acid, Dicarboxylate	0.0402913	-0.155252	0.135509	0.892936	0.964705	-6.10422	Non Significant
ornithine	Amino Acid	Urea cycle; Arginine and Proline Metabolism	-0.0195205	0.213867	-0.133675	0.894377	0.964705	-6.10446	Non Significant
N6-methyllysine	Amino Acid	Lysine Metabolism	-0.0548704	0.764615	-0.130409	0.896942	0.964705	-6.10488	Non Significant
imidazole propionate	Amino Acid	Histidine Metabolism	-0.049187	0.239631	-0.130042	0.897231	0.964705	-6.10493	Non Significant
hydroxyasparagine	Amino Acid	Alanine and Aspartate Metabolism	-0.0148969	0.055081	-0.128599	0.898364	0.964705	-6.10511	Non Significant
5alpha-pregnan-3beta,20beta-diol monosulfate (1)	Lipid	Progestin Steroids	-0.0629965	0.378974	-0.119475	0.905539	0.967568	-6.10621	Non Significant
biliverdin	Cofactors and Vitamins	Hemoglobin and Porphyrin Metabolism	0.0483461	-0.25509	0.11916	0.905787	0.967568	-6.10625	Non Significant
1-linoleoyl-2-linolenoyl-GPC (18:2/18:3)*	Lipid	Phosphatidylcholine (PC)	0.0446276	0.351409	0.11581	0.908423	0.967568	-6.10663	Non Significant
linolenate (18:3n3 or 3n6)	Lipid	Long Chain Polyunsaturated Fatty Acid (n3 and n6)	-0.0556728	0.607544	-0.113363	0.910349	0.967568	-6.10691	Non Significant
androstenediol (3beta,17beta) monosulfate (2)	Lipid	Androgenic Steroids	0.0866741	-1.10994	0.110977	0.912229	0.967568	-6.10717	Non Significant
3-hydroxyadipate	Lipid	Fatty Acid, Dicarboxylate	-0.0397514	-0.130736	-0.109595	0.913317	0.967568	-6.10732	Non Significant
dopamine 3-O-sulfate	Amino Acid	Tyrosine Metabolism	0.0388305	-0.22	0.109419	0.913455	0.967568	-6.10734	Non Significant
21-hydroxypregnenolone disulfate	Lipid	Pregnenolone Steroids	0.0345184	0.219167	0.103174	0.918376	0.967568	-6.10799	Non Significant
N-acetyltryptophan	Amino Acid	Tryptophan Metabolism	-0.0187344	0.228958	-0.102662	0.91878	0.967568	-6.10804	Non Significant
isobutyrylcarnitine (C4)	Amino Acid	Leucine, Isoleucine and Valine Metabolism	-0.0371304	-0.0144545	-0.101851	0.919419	0.967568	-6.10812	Non Significant
phenylpyruvate	Amino Acid	Phenylalanine Metabolism	-0.0256417	0.0753963	-0.100776	0.920266	0.967568	-6.10823	Non Significant
1-palmitoyl-2-linoleoyl-GPC (16:0/18:2)	Lipid	Phosphatidylcholine (PC)	0.0115972	-0.0295116	0.0989909	0.921674	0.967568	-6.1084	Non Significant
docosahexaenoate (DHA; 22:6n3)	Lipid	Long Chain Polyunsaturated Fatty Acid (n3 and n6)	-0.0432694	0.0716103	-0.0987048	0.9219	0.967568	-6.10843	Non Significant
nonadecanoate (19:0)	Lipid	Long Chain Saturated Fatty Acid	-0.0209441	0.20555	-0.0962543	0.923833	0.967568	-6.10866	Non Significant
1-palmitoyl-GPA (16:0)	Lipid	Lysophospholipid	-0.0247526	-0.513777	-0.0962021	0.923874	0.967568	-6.10867	Non Significant
1-palmitoyl-2-oleoyl-GPC (16:0/18:1)	Lipid	Phosphatidylcholine (PC)	0.0146198	0.0423275	0.09563	0.924325	0.967568	-6.10872	Non Significant
sphingomyelin (d18:2/23:1)*	Lipid	Sphingomyelins	0.0148012	0.394178	0.0952875	0.924595	0.967568	-6.10875	Non Significant
1-palmitoyl-2-oleoyl-GPE (16:0/18:1)	Lipid	Phosphatidylethanolamine (PE)	-0.0310802	-0.0076419	-0.0867657	0.931321	0.972137	-6.10951	Non Significant
dihomolinolenate (20:3n3 or 3n6)	Lipid	Long Chain Polyunsaturated Fatty Acid (n3 and n6)	0.0263914	0.0987803	0.0862254	0.931747	0.972137	-6.10955	Non Significant
androstenediol (3beta,17beta) disulfate (2)	Lipid	Androgenic Steroids	-0.0289623	0.224351	-0.0843943	0.933193	0.972192	-6.10971	Non Significant
4-hydroxyphenylpyruvate	Amino Acid	Tyrosine Metabolism	-0.0263481	0.322473	-0.0802852	0.936439	0.97412	-6.11004	Non Significant
fructose	Carbohydrate	Fructose, Mannose and Galactose Metabolism	-0.028507	0.301049	-0.0778416	0.938369	0.974178	-6.11023	Non Significant
pregnenetriol disulfate*	Lipid	Pregnenolone Steroids	0.0297479	-0.00866361	0.076681	0.939286	0.974178	-6.11031	Non Significant
pregnenolone sulfate	Lipid	Pregnenolone Steroids	-0.0326545	-0.087602	-0.07177	0.943168	0.976732	-6.11067	Non Significant
1-stearoyl-2-docosahexaenoyl-GPE (18:0/22:6)*	Lipid	Phosphatidylethanolamine (PE)	-0.0219656	-0.132809	-0.0700247	0.944547	0.976732	-6.11079	Non Significant
3-aminoisobutyrate	Nucleotide	Pyrimidine Metabolism, Thymine containing	-0.0172123	-0.0094291	-0.058384	0.953754	0.979998	-6.11152	Non Significant
tetradecadienoate (14:2)*	Lipid	Long Chain Polyunsaturated Fatty Acid (n3 and n6)	-0.0253455	0.282767	-0.0583503	0.95378	0.979998	-6.11152	Non Significant
ethylmalonate	Amino Acid	Leucine, Isoleucine and Valine Metabolism	-0.0222748	0.34508	-0.0581071	0.953973	0.979998	-6.11154	Non Significant
S-methylcysteine	Amino Acid	Methionine, Cysteine, SAM and Taurine Metabolism	0.0158576	0.0681725	0.0580812	0.953993	0.979998	-6.11154	Non Significant
1-palmitoyl-2-arachidonoyl-GPI (16:0/20:4)*	Lipid	Phosphatidylinositol (PI)	-0.0135042	0.127739	-0.055205	0.956269	0.979998	-6.1117	Non Significant
gamma-glutamyltyrosine	Peptide	Gamma-glutamyl Amino Acid	-0.0113364	0.160038	-0.0535301	0.957595	0.979998	-6.11179	Non Significant
glutamine conjugate of C6H10O2 (2)*	Partially Characterized Molecules	Partially Characterized Molecules	-0.0329491	0.540427	-0.0501185	0.960295	0.979998	-6.11196	Non Significant
tyrosine	Amino Acid	Tyrosine Metabolism	0.00966165	0.178047	0.0501093	0.960302	0.979998	-6.11196	Non Significant
campesterol	Lipid	Sterol	0.0157511	-0.836198	0.0500584	0.960342	0.979998	-6.11196	Non Significant
glycodeoxycholate 3-sulfate	Lipid	Secondary Bile Acid Metabolism	0.0200399	0.0275622	0.0472196	0.96259	0.980858	-6.1121	Non Significant
pentadecanoate (15:0)	Lipid	Long Chain Saturated Fatty Acid	-0.0107212	0.465794	-0.042885	0.966021	0.98292	-6.11229	Non Significant
cis-4-decenoate (10:1n6)*	Lipid	Medium Chain Fatty Acid	-0.0160284	0.0466086	-0.0385148	0.969482	0.983719	-6.11246	Non Significant
AMP	Nucleotide	Purine Metabolism, Adenine containing	0.014076	-0.390869	0.0383333	0.969626	0.983719	-6.11247	Non Significant
3-hydroxyhexanoate	Lipid	Fatty Acid, Monohydroxy	0.00419122	-0.0617259	0.0167445	0.986729	0.998742	-6.11305	Non Significant
1-stearoyl-2-oleoyl-GPE (18:0/18:1)	Lipid	Phosphatidylethanolamine (PE)	0.0059226	0.209567	0.0160306	0.987295	0.998742	-6.11306	Non Significant
choline	Lipid	Phospholipid Metabolism	0.00184898	0.060082	0.0124362	0.990144	0.999275	-6.11311	Non Significant
taurolithocholate 3-sulfate	Lipid	Secondary Bile Acid Metabolism	0.00555216	0.308919	0.00904372	0.992832	0.999275	-6.11315	Non Significant
sphingomyelin (d17:1/16:0, d18:1/15:0, d16:1/17:0)*	Lipid	Sphingomyelins	0.00115271	0.337072	0.00788889	0.993748	0.999275	-6.11316	Non Significant
1-(1-enyl-oleoyl)-GPE (P-18:1)*	Lipid	Lysoplasmalogen	-0.00183713	-0.143728	-0.00527006	0.995823	0.999275	-6.11317	Non Significant
2-linoleoylglycerol (18:2)	Lipid	Monoacylglycerol	0.0045335	-2.20238	0.00446998	0.996457	0.999275	-6.11318	Non Significant
myristoleate (14:1n5)	Lipid	Long Chain Monounsaturated Fatty Acid	-0.00178462	0.549579	-0.00379156	0.996995	0.999275	-6.11318	Non Significant
cys-gly, oxidized	Amino Acid	Glutathione Metabolism	-0.0009657	0.619373	-0.00272129	0.997843	0.999275	-6.11318	Non Significant
HWESASXX*	Peptide	Polypeptide	0	-3.22028	0	1	1	-6.11319	Non Significant

## Sheet: HC_vs_VP
Compound	Super Pathway	Sub Pathway	logFC	AveExpr	t	P.Value	adj.P.Val	B	Significance
maltose	Carbohydrate	Glycogen Metabolism	-2.70164	-0.73161	-7.4044	2.70347e-08	1.88702e-05	9.07909	Down regulated in VP
inosine 5'-monophosphate (IMP)	Nucleotide	Purine Metabolism, (Hypo)Xanthine/Inosine containing	-2.35915	-0.982502	-6.75044	1.60799e-07	3.74126e-05	7.37948	Down regulated in VP
ADP	Nucleotide	Purine Metabolism, Adenine containing	-2.19797	-1.12136	-6.82506	1.30901e-07	3.74126e-05	7.57588	Down regulated in VP
dihydroorotate	Nucleotide	Pyrimidine Metabolism, Orotate containing	3.09095	-0.918884	5.76449	2.54436e-06	0.000443991	4.73848	Up regulated in VP
serotonin	Amino Acid	Tryptophan Metabolism	-3.11051	-1.32989	-5.61883	3.84579e-06	0.000536872	4.34309	Down regulated in VP
beta-citrylglutamate	Amino Acid	Glutamate Metabolism	-0.998912	-0.31218	-5.18024	1.33884e-05	0.00102764	3.14964	Down regulated in VP
lactate	Carbohydrate	Glycolysis, Gluconeogenesis, and Pyruvate Metabolism	0.995492	-0.0798397	5.14687	1.47227e-05	0.00102764	3.05882	Up regulated in VP
docosapentaenoylcarnitine (C22:5n3)*	Lipid	Fatty Acid Metabolism (Acyl Carnitine, Polyunsaturated)	1.09355	-0.37432	5.31368	9.15742e-06	0.00102764	3.5129	Up regulated in VP
dihomo-linolenoylcarnitine (C20:3n3 or 6)*	Lipid	Fatty Acid Metabolism (Acyl Carnitine, Polyunsaturated)	1.31275	0.2421	5.16319	1.40545e-05	0.00102764	3.10322	Up regulated in VP
glycerol 3-phosphate	Lipid	Glycerolipid Metabolism	2.06554	0.122062	5.23613	1.14193e-05	0.00102764	3.30177	Up regulated in VP
arachidonoylcarnitine (C20:4)	Lipid	Fatty Acid Metabolism (Acyl Carnitine, Polyunsaturated)	1.47584	0.114965	5.10638	1.65211e-05	0.00104834	2.94864	Up regulated in VP
1-stearoyl-2-oleoyl-GPS (18:0/18:1)	Lipid	Phosphatidylserine (PS)	-1.52462	-0.0108638	-4.46201	0.000102722	0.00551539	1.20543	Down regulated in VP
phosphoethanolamine (PE)	Lipid	Phospholipid Metabolism	-1.05065	-0.343755	-4.47204	9.98611e-05	0.00551539	1.2323	Down regulated in VP
1-stearoyl-GPS (18:0)*	Lipid	Lysophospholipid	-2.05222	-1.50319	-4.41721	0.000116536	0.00581014	1.08542	Down regulated in VP
quinolinate	Cofactors and Vitamins	Nicotinate and Nicotinamide Metabolism	1.43649	0.162379	4.37364	0.000131723	0.00612949	0.968966	Up regulated in VP
S-carboxyethylcysteine	Amino Acid	Methionine, Cysteine, SAM and Taurine Metabolism	1.40653	0.0264271	4.26376	0.00017926	0.00782022	0.676304	Up regulated in VP
N-acetylglucosaminylasparagine	Carbohydrate	Aminosugar Metabolism	-1.2897	-0.241508	-4.22942	0.000197327	0.00810201	0.585188	Down regulated in VP
kynurenine	Amino Acid	Tryptophan Metabolism	0.708556	0.223263	4.18218	0.000225148	0.00873074	0.460103	Up regulated in VP
N-acetylleucine	Amino Acid	Leucine, Isoleucine and Valine Metabolism	0.690573	-0.136923	4.15735	0.000241284	0.00886401	0.394496	Up regulated in VP
alpha-ketoglutarate	Energy	TCA Cycle	1.14573	0.104613	4.13711	0.000255274	0.00890907	0.341089	Up regulated in VP
1-palmitoyl-GPC (16:0)	Lipid	Lysophospholipid	0.519524	0.00584336	4.01831	0.000354972	0.0114928	0.029019	Up regulated in VP
1-arachidonoyl-GPC* (20:4)*	Lipid	Lysophospholipid	0.649295	-0.0664215	4.01099	0.000362237	0.0114928	0.00986394	Up regulated in VP
dihomo-linoleoylcarnitine (C20:2)*	Lipid	Fatty Acid Metabolism (Acyl Carnitine, Polyunsaturated)	1.05218	0.0829142	3.95625	0.000421352	0.0122543	-0.132998	Up regulated in VP
taurochenodeoxycholic acid 3-sulfate	Lipid	Secondary Bile Acid Metabolism	1.64641	-0.677948	3.95706	0.000420403	0.0122543	-0.130866	Up regulated in VP
3-phosphoglycerate	Carbohydrate	Glycolysis, Gluconeogenesis, and Pyruvate Metabolism	-1.06669	-0.437011	-3.89873	0.000493635	0.0136912	-0.28247	Down regulated in VP
glycochenodeoxycholate 3-sulfate	Lipid	Primary Bile Acid Metabolism	1.43886	-0.219663	3.88687	0.000509987	0.0136912	-0.313216	Up regulated in VP
N-acetylphenylalanine	Amino Acid	Phenylalanine Metabolism	0.627713	-0.0574749	3.80357	0.000640669	0.0165625	-0.528243	Up regulated in VP
bilirubin (E,E)*	Cofactors and Vitamins	Hemoglobin and Porphyrin Metabolism	-1.2145	0.304504	-3.7298	0.000783286	0.0188529	-0.717377	Down regulated in VP
1-palmitoyl-2-stearoyl-GPE (16:0/18:0)*	Lipid	Phosphatidylethanolamine (PE)	1.25204	-0.843788	3.7364	0.000769359	0.0188529	-0.700507	Up regulated in VP
xanthine	Nucleotide	Purine Metabolism, (Hypo)Xanthine/Inosine containing	0.844974	-0.300424	3.71344	0.000818873	0.0190524	-0.759146	Up regulated in VP
linoleoylcarnitine (C18:2)*	Lipid	Fatty Acid Metabolism (Acyl Carnitine, Polyunsaturated)	0.854452	0.0811399	3.65751	0.000952821	0.0214538	-0.901451	Up regulated in VP
oleoyl-arachidonoyl-glycerol (18:1/20:4) [2]*	Lipid	Diacylglycerol	1.4532	-0.401847	3.63587	0.00101018	0.0220345	-0.956308	Up regulated in VP
1-stearoyl-2-arachidonoyl-GPS (18:0/20:4)	Lipid	Phosphatidylserine (PS)	-1.48711	-0.115622	-3.60013	0.00111228	0.0235264	-1.04661	Down regulated in VP
hexadecasphingosine (d16:1)*	Lipid	Sphingosines	-0.99196	-0.128586	-3.55858	0.00124361	0.0251734	-1.15117	Down regulated in VP
palmitoyl-linoleoyl-glycerol (16:0/18:2) [2]*	Lipid	Diacylglycerol	1.50874	-1.2149	3.55302	0.00126228	0.0251734	-1.16511	Up regulated in VP
1-stearoyl-GPC (18:0)	Lipid	Lysophospholipid	0.56204	-0.057721	3.48914	0.00149727	0.0290303	-1.32482	Up regulated in VP
uracil	Nucleotide	Pyrimidine Metabolism, Uracil containing	0.852964	-0.037917	3.45304	0.00164822	0.0310935	-1.41455	Up regulated in VP
hypotaurine	Amino Acid	Methionine, Cysteine, SAM and Taurine Metabolism	-0.941743	-0.128696	-3.41466	0.00182484	0.032072	-1.50953	Down regulated in VP
sarcosine	Amino Acid	Glycine, Serine and Threonine Metabolism	0.579307	0.359012	3.42944	0.00175475	0.032072	-1.473	Up regulated in VP
4-hydroxyglutamate	Amino Acid	Glutamate Metabolism	1.44648	-0.779348	3.41195	0.00183794	0.032072	-1.5162	Up regulated in VP
spermidine	Amino Acid	Polyamine Metabolism	-0.979842	-0.771977	-3.27874	0.00260859	0.0439019	-1.84206	Down regulated in VP
carnitine	Lipid	Carnitine Metabolism	0.329876	0.0247111	3.27392	0.00264166	0.0439019	-1.85376	Up regulated in VP
gamma-glutamylphenylalanine	Peptide	Gamma-glutamyl Amino Acid	0.688097	-0.784323	3.24436	0.00285313	0.0463135	-1.92521	Up regulated in VP
threonate	Cofactors and Vitamins	Ascorbate and Aldarate Metabolism	-0.695732	-0.0318992	-3.22278	0.00301761	0.0478703	-1.97718	Down regulated in VP
alpha-ketobutyrate	Amino Acid	Methionine, Cysteine, SAM and Taurine Metabolism	-0.960841	0.304884	-3.19919	0.00320784	0.0496114	-2.03381	Down regulated in VP
N-acetylarginine	Amino Acid	Urea cycle; Arginine and Proline Metabolism	0.691387	-0.223215	3.19183	0.00326952	0.0496114	-2.05144	Up regulated in VP
1,5-anhydroglucitol (1,5-AG)	Carbohydrate	Glycolysis, Gluconeogenesis, and Pyruvate Metabolism	0.519717	-0.107294	3.15242	0.0036194	0.051558	-2.14548	Up regulated in VP
1-palmitoleoyl-GPC* (16:1)*	Lipid	Lysophospholipid	0.651542	0.286954	3.16624	0.00349281	0.051558	-2.11257	Up regulated in VP
glyco-alpha-muricholate	Lipid	Primary Bile Acid Metabolism	1.25144	-0.953846	3.15713	0.00357575	0.051558	-2.13427	Up regulated in VP
taurodeoxycholate	Lipid	Secondary Bile Acid Metabolism	-3.11247	-2.31923	-3.06194	0.00456278	0.0554295	-2.3592	Down regulated in VP
phosphocholine	Lipid	Phospholipid Metabolism	-0.612153	-0.134405	-3.0738	0.00442695	0.0554295	-2.33136	Down regulated in VP
cysteine	Amino Acid	Methionine, Cysteine, SAM and Taurine Metabolism	-0.611127	0.236226	-3.05885	0.00459876	0.0554295	-2.36643	Down regulated in VP
taurine	Amino Acid	Methionine, Cysteine, SAM and Taurine Metabolism	-0.536411	-0.174347	-3.08615	0.00428963	0.0554295	-2.30232	Down regulated in VP
sphingomyelin (d18:1/20:0, d16:1/22:0)*	Lipid	Sphingomyelins	-0.336148	0.149232	-3.09187	0.00422745	0.0554295	-2.28885	Down regulated in VP
fumarate	Energy	TCA Cycle	0.513265	-0.0887456	3.05824	0.00460589	0.0554295	-2.36786	Up regulated in VP
N-acetylglutamine	Amino Acid	Glutamate Metabolism	0.853724	-0.135024	3.09568	0.00418649	0.0554295	-2.27988	Up regulated in VP
linolenoylcarnitine (C18:3)*	Lipid	Fatty Acid Metabolism (Acyl Carnitine, Polyunsaturated)	1.14127	-0.123717	3.0742	0.00442238	0.0554295	-2.33041	Up regulated in VP
hypoxanthine	Nucleotide	Purine Metabolism, (Hypo)Xanthine/Inosine containing	1.28589	-0.328826	3.11388	0.00399592	0.0554295	-2.23689	Up regulated in VP
glycodeoxycholate	Lipid	Secondary Bile Acid Metabolism	-2.25047	-1.68973	-3.0318	0.0049259	0.0582759	-2.42968	Down regulated in VP
taurocholenate sulfate*	Lipid	Secondary Bile Acid Metabolism	0.909812	-0.237163	2.97731	0.00565294	0.0657626	-2.55616	Up regulated in VP
3-hydroxyoctanoylcarnitine (1)	Lipid	Fatty Acid Metabolism (Acyl Carnitine, Hydroxy)	-0.830805	0.222422	-2.9575	0.00594163	0.0679879	-2.60185	Down regulated in VP
N-palmitoyl-sphinganine (d18:0/16:0)	Lipid	Dihydroceramides	0.845162	-0.0654892	2.94289	0.00616336	0.0693875	-2.63543	Up regulated in VP
glutamate	Amino Acid	Glutamate Metabolism	0.703013	-0.617565	2.89575	0.00693334	0.076817	-2.74316	Up regulated in VP
1-palmitoyl-GPG (16:0)*	Lipid	Lysophospholipid	0.407212	0.0135761	2.87652	0.00727287	0.0793197	-2.78685	Up regulated in VP
6-oxopiperidine-2-carboxylate	Amino Acid	Lysine Metabolism	0.774951	-0.288698	2.86074	0.00756304	0.0812154	-2.82256	Up regulated in VP
oleoyl-arachidonoyl-glycerol (18:1/20:4) [1]*	Lipid	Diacylglycerol	1.06631	-0.215831	2.80376	0.00870402	0.0920516	-2.9506	Up regulated in VP
linoleoyl-docosahexaenoyl-glycerol (18:2/22:6) [2]*	Lipid	Diacylglycerol	1.23548	-1.27579	2.77317	0.00938126	0.0977332	-3.01872	Up regulated in VP
glutarate (C5-DC)	Lipid	Fatty Acid, Dicarboxylate	0.83134	-0.0760622	2.76364	0.00960202	0.0985619	-3.03984	Up regulated in VP
trans-urocanate	Amino Acid	Histidine Metabolism	-0.720678	-0.00388808	-2.75332	0.00984665	0.0992578	-3.06268	Down regulated in VP
trimethylamine N-oxide	Lipid	Phospholipid Metabolism	1.02546	0.0818511	2.74886	0.00995422	0.0992578	-3.07254	Up regulated in VP
N-acetylisoleucine	Amino Acid	Leucine, Isoleucine and Valine Metabolism	0.40247	-0.0949366	2.72594	0.0105244	0.10264	-3.12303	Non Significant
1-oleoyl-GPC (18:1)	Lipid	Lysophospholipid	0.390419	0.108048	2.72347	0.0105875	0.10264	-3.12845	Non Significant
glycochenodeoxycholate	Lipid	Primary Bile Acid Metabolism	1.80799	-0.48628	2.71741	0.0107443	0.102733	-3.14177	Non Significant
3-ureidopropionate	Nucleotide	Pyrimidine Metabolism, Uracil containing	0.789182	-0.0701661	2.70479	0.0110775	0.104488	-3.16941	Non Significant
glycosyl ceramide (d18:1/20:0, d16:1/22:0)*	Lipid	Hexosylceramides (HCER)	-0.479414	0.21354	-2.69849	0.0112472	0.104674	-3.18316	Non Significant
N-acetylcitrulline	Amino Acid	Urea cycle; Arginine and Proline Metabolism	1.29787	-0.704183	2.68543	0.0116072	0.106603	-3.21165	Non Significant
gamma-glutamylcitrulline*	Peptide	Gamma-glutamyl Amino Acid	-0.892103	0.240561	-2.63025	0.0132494	0.119831	-3.33106	Non Significant
N-acetylhistidine	Amino Acid	Histidine Metabolism	0.872081	0.106105	2.62256	0.013495	0.119831	-3.3476	Non Significant
docosahexaenoylcarnitine (C22:6)*	Lipid	Fatty Acid Metabolism (Acyl Carnitine, Polyunsaturated)	0.950088	-0.472221	2.62046	0.0135626	0.119831	-3.35209	Non Significant
ceramide (d18:1/20:0, d16:1/22:0, d20:1/18:0)*	Lipid	Ceramides	-0.555328	0.289853	-2.60944	0.013923	0.121478	-3.3757	Non Significant
3-hydroxydecanoylcarnitine	Lipid	Fatty Acid Metabolism (Acyl Carnitine, Hydroxy)	-0.789056	0.211301	-2.59435	0.0144312	0.12254	-3.40794	Non Significant
dodecenedioate (C12:1-DC)*	Lipid	Fatty Acid, Dicarboxylate	-0.774712	0.183195	-2.58567	0.0147312	0.12254	-3.42642	Non Significant
3-hydroxyoctanoylcarnitine (2)	Lipid	Fatty Acid Metabolism (Acyl Carnitine, Hydroxy)	-0.703168	0.0456662	-2.58106	0.0148929	0.12254	-3.43622	Non Significant
N-acetyl-1-methylhistidine*	Amino Acid	Histidine Metabolism	1.15393	-1.10656	2.57839	0.0149872	0.12254	-3.44189	Non Significant
glycochenodeoxycholate glucuronide (1)	Lipid	Primary Bile Acid Metabolism	1.22024	-0.371253	2.57817	0.0149949	0.12254	-3.44235	Non Significant
arabitol/xylitol	Carbohydrate	Pentose Metabolism	0.526316	0.219237	2.57527	0.015098	0.12254	-3.44851	Non Significant
linoleoyl-arachidonoyl-glycerol (18:2/20:4) [1]*	Lipid	Diacylglycerol	1.15951	-0.758701	2.5658	0.0154398	0.12287	-3.46859	Non Significant
beta-cryptoxanthin	Cofactors and Vitamins	Vitamin A Metabolism	-1.15581	0.193029	-2.5644	0.0154908	0.12287	-3.47155	Non Significant
tyramine O-sulfate	Amino Acid	Tyrosine Metabolism	1.86367	0.342753	2.54907	0.0160604	0.125957	-3.50392	Non Significant
eicosenoylcarnitine (C20:1)*	Lipid	Fatty Acid Metabolism (Acyl Carnitine, Monounsaturated)	0.674358	0.235057	2.54213	0.0163248	0.126608	-3.51855	Non Significant
gamma-glutamylalanine	Peptide	Gamma-glutamyl Amino Acid	-0.786905	0.189112	-2.53728	0.0165116	0.12665	-3.52874	Non Significant
arabinose	Carbohydrate	Pentose Metabolism	1.20376	-0.965237	2.52999	0.0167964	0.127434	-3.54405	Non Significant
betaine	Amino Acid	Glycine, Serine and Threonine Metabolism	0.325287	0.0212414	2.52108	0.0171511	0.128725	-3.56274	Non Significant
phenylalanine	Amino Acid	Phenylalanine Metabolism	0.255893	0.0172347	2.50366	0.0178634	0.131232	-3.59911	Non Significant
N-acetylcarnosine	Amino Acid	Histidine Metabolism	-0.933329	-0.16127	-2.50233	0.017919	0.131232	-3.60189	Non Significant
N1-methylinosine	Nucleotide	Purine Metabolism, (Hypo)Xanthine/Inosine containing	0.37683	-0.258004	2.49923	0.0180491	0.131232	-3.60835	Non Significant
dimethylarginine (ADMA + SDMA)	Amino Acid	Urea cycle; Arginine and Proline Metabolism	0.281052	0.0447532	2.48841	0.0185093	0.133191	-3.63082	Non Significant
sebacate (C10-DC)	Lipid	Fatty Acid, Dicarboxylate	-0.676995	0.118289	-2.48312	0.0187386	0.133465	-3.6418	Non Significant
cholate	Lipid	Primary Bile Acid Metabolism	1.57462	0.210995	2.45055	0.0202075	0.142473	-3.70903	Non Significant
ribitol	Carbohydrate	Pentose Metabolism	0.442414	-0.0468814	2.43814	0.0207942	0.144708	-3.73448	Non Significant
hydroxyproline	Amino Acid	Urea cycle; Arginine and Proline Metabolism	0.757031	-0.11192	2.43512	0.0209391	0.144708	-3.74066	Non Significant
gamma-glutamylisoleucine*	Peptide	Gamma-glutamyl Amino Acid	0.460751	-0.279112	2.42259	0.0215514	0.147479	-3.76626	Non Significant
creatine	Amino Acid	Creatine Metabolism	0.895651	0.176634	2.4142	0.0219704	0.148887	-3.78335	Non Significant
5-methyluridine (ribothymidine)	Nucleotide	Pyrimidine Metabolism, Uracil containing	-0.412311	-0.0161954	-2.40474	0.0224517	0.150685	-3.80257	Non Significant
methionine sulfoxide	Amino Acid	Methionine, Cysteine, SAM and Taurine Metabolism	0.446141	-0.0922167	2.39306	0.0230593	0.151798	-3.82624	Non Significant
glycohyocholate	Lipid	Secondary Bile Acid Metabolism	1.15506	-0.751298	2.39107	0.0231643	0.151798	-3.83026	Non Significant
N-formylphenylalanine	Amino Acid	Tyrosine Metabolism	0.570714	0.0775732	2.38908	0.0232698	0.151798	-3.83428	Non Significant
glycosyl-N-behenoyl-sphingosine (d18:1/22:0)*	Lipid	Hexosylceramides (HCER)	-0.396769	-0.0806081	-2.37548	0.0240021	0.153215	-3.86171	Non Significant
dodecanedioate (C12)	Lipid	Fatty Acid, Dicarboxylate	-0.841651	0.398107	-2.37503	0.0240262	0.153215	-3.86259	Non Significant
taurochenodeoxycholate	Lipid	Primary Bile Acid Metabolism	2.23751	-1.21625	2.37286	0.0241456	0.153215	-3.86698	Non Significant
gamma-glutamylglutamine	Peptide	Gamma-glutamyl Amino Acid	-1.11126	0.396261	-2.36106	0.0248014	0.153655	-3.89067	Non Significant
linoleoyl-linolenoyl-glycerol (18:2/18:3) [2]*	Lipid	Diacylglycerol	1.04778	-0.55786	2.35819	0.0249631	0.153655	-3.89641	Non Significant
isoleucine	Amino Acid	Leucine, Isoleucine and Valine Metabolism	0.328261	0.0123346	2.35762	0.0249954	0.153655	-3.89755	Non Significant
malate	Energy	TCA Cycle	0.381771	-0.119524	2.35585	0.0250956	0.153655	-3.90108	Non Significant
glycolithocholate	Lipid	Secondary Bile Acid Metabolism	-1.57708	-0.496091	-2.33954	0.0260391	0.157266	-3.93365	Non Significant
1-linoleoyl-GPI* (18:2)*	Lipid	Lysophospholipid	0.52881	0.143164	2.3379	0.0261359	0.157266	-3.93692	Non Significant
1-linolenoyl-GPC (18:3)*	Lipid	Lysophospholipid	0.550832	0.594255	2.30907	0.0278876	0.166372	-3.99406	Non Significant
2S,3R-dihydroxybutyrate	Lipid	Fatty Acid, Dihydroxy	-0.5799	0.41778	-2.30347	0.02824	0.167047	-4.0051	Non Significant
lactosyl-N-behenoyl-sphingosine (d18:1/22:0)*	Lipid	Lactosylceramides (LCER)	-0.892552	-0.380155	-2.28627	0.0293477	0.17214	-4.03891	Non Significant
glycerophosphorylcholine (GPC)	Lipid	Phospholipid Metabolism	0.796415	-0.173186	2.28062	0.0297202	0.172872	-4.04997	Non Significant
glycosyl-N-palmitoyl-sphingosine (d18:1/16:0)	Lipid	Hexosylceramides (HCER)	0.29468	-0.104459	2.26762	0.0305931	0.176479	-4.07536	Non Significant
bilirubin (E,Z or Z,E)*	Cofactors and Vitamins	Hemoglobin and Porphyrin Metabolism	-0.663942	0.268447	-2.2571	0.0313158	0.179168	-4.09581	Non Significant
HXGXA*	Peptide	Polypeptide	1.14588	-7.49444	2.2173	0.0341938	0.194043	-4.17265	Non Significant
leucylalanine	Peptide	Dipeptide	0.938668	-3.40119	2.20783	0.0349124	0.196523	-4.19079	Non Significant
bilirubin	Cofactors and Vitamins	Hemoglobin and Porphyrin Metabolism	-0.47754	0.31446	-2.20088	0.0354482	0.197943	-4.20406	Non Significant
linoleoyl-arachidonoyl-glycerol (18:2/20:4) [2]*	Lipid	Diacylglycerol	1.20726	-0.509843	2.18842	0.036428	0.199748	-4.22779	Non Significant
XHWESASXXR*	Peptide	Polypeptide	0.674905	-4.53611	2.18815	0.036449	0.199748	-4.22829	Non Significant
S-1-pyrroline-5-carboxylate	Amino Acid	Glutamate Metabolism	0.559446	-0.158669	2.18588	0.03663	0.199748	-4.2326	Non Significant
lithocholate sulfate (1)	Lipid	Secondary Bile Acid Metabolism	-1.40239	-0.40539	-2.17646	0.0373904	0.200974	-4.25046	Non Significant
13-HODE + 9-HODE	Lipid	Fatty Acid, Monohydroxy	0.829908	-1.7044	2.17597	0.0374307	0.200974	-4.25139	Non Significant
oxalate (ethanedioate)	Cofactors and Vitamins	Ascorbate and Aldarate Metabolism	-0.39194	0.186422	-2.15671	0.0390304	0.207964	-4.28772	Non Significant
sphingomyelin (d18:2/24:1, d18:1/24:2)*	Lipid	Sphingomyelins	0.202408	0.0195765	2.13846	0.0406023	0.214661	-4.32192	Non Significant
sphingomyelin (d18:2/24:2)*	Lipid	Sphingomyelins	0.316537	-0.0457925	2.13288	0.0410944	0.214661	-4.33235	Non Significant
indolepropionate	Amino Acid	Tryptophan Metabolism	-0.894336	0.0239013	-2.12895	0.0414436	0.214661	-4.33966	Non Significant
1-methylhistidine	Amino Acid	Histidine Metabolism	0.367833	0.00132789	2.1261	0.0416987	0.214661	-4.34497	Non Significant
azelate (C9-DC)	Lipid	Fatty Acid, Dicarboxylate	-0.447103	0.1295	-2.11885	0.0423538	0.214661	-4.35844	Non Significant
3-hydroxybutyroylglycine	Lipid	Fatty Acid Metabolism (Acyl Glycine)	0.597412	0.155145	2.11803	0.0424291	0.214661	-4.35997	Non Significant
nicotinamide	Cofactors and Vitamins	Nicotinate and Nicotinamide Metabolism	-0.463913	-0.351143	-2.1179	0.0424402	0.214661	-4.3602	Non Significant
1-palmitoyl-2-linoleoyl-GPI (16:0/18:2)	Lipid	Phosphatidylinositol (PI)	0.468478	0.018885	2.1108	0.0430922	0.2159	-4.37336	Non Significant
tridecenedioate (C13:1-DC)*	Lipid	Fatty Acid, Dicarboxylate	-0.835111	0.560783	-2.10852	0.0433037	0.2159	-4.37758	Non Significant
3-methylcytidine	Nucleotide	Pyrimidine Metabolism, Cytidine containing	-0.65475	-0.430156	-2.09835	0.0442569	0.217223	-4.39636	Non Significant
leucylglycine	Peptide	Dipeptide	-1.16938	-0.673371	-2.09477	0.0445961	0.217223	-4.40294	Non Significant
vanillylmandelate (VMA)	Amino Acid	Tyrosine Metabolism	-0.494324	-0.119335	-2.08999	0.0450543	0.217223	-4.41174	Non Significant
glycocholate	Lipid	Primary Bile Acid Metabolism	1.17806	-0.51252	2.08655	0.0453855	0.217223	-4.41804	Non Significant
7-methylguanine	Nucleotide	Purine Metabolism, Guanine containing	0.250578	0.113381	2.08618	0.0454212	0.217223	-4.41872	Non Significant
12,13-DiHOME	Lipid	Fatty Acid, Dihydroxy	-0.703466	-0.351848	-2.08437	0.0455972	0.217223	-4.42205	Non Significant
oleoyl-oleoyl-glycerol (18:1/18:1) [1]*	Lipid	Diacylglycerol	1.1282	-0.827876	2.08282	0.0457476	0.217223	-4.42488	Non Significant
urate	Nucleotide	Purine Metabolism, (Hypo)Xanthine/Inosine containing	0.241368	-0.0470777	2.07469	0.0465457	0.21952	-4.43976	Non Significant
erucate (22:1n9)	Lipid	Long Chain Monounsaturated Fatty Acid	0.63414	0.184711	2.05204	0.048835	0.226732	-4.48097	Non Significant
N-acetylvaline	Amino Acid	Leucine, Isoleucine and Valine Metabolism	0.239865	0.0342475	2.05165	0.0488761	0.226732	-4.48169	Non Significant
2-hydroxylaurate	Lipid	Fatty Acid, Monohydroxy	-0.672599	0.00402003	-2.04997	0.0490494	0.226732	-4.48473	Non Significant
gentisate	Amino Acid	Tyrosine Metabolism	-1.06596	0.205314	-2.0421	0.0498706	0.229011	-4.49895	Non Significant
imidazole lactate	Amino Acid	Histidine Metabolism	-0.465531	0.40849	-2.0266	0.0515248	0.235061	-4.52687	Non Significant
1-(1-enyl-palmitoyl)-GPC (P-16:0)*	Lipid	Lysoplasmalogen	0.41462	-0.18513	2.02035	0.0522051	0.236575	-4.53808	Non Significant
glycocholenate sulfate*	Lipid	Secondary Bile Acid Metabolism	0.46241	-0.0840143	2.01734	0.0525346	0.236575	-4.54345	Non Significant
1-palmitoyl-GPE (16:0)	Lipid	Lysophospholipid	0.282584	-0.062945	1.98992	0.0556299	0.248093	-4.59226	Non Significant
N-acetylproline	Amino Acid	Urea cycle; Arginine and Proline Metabolism	1.38739	-1.29336	1.98843	0.0558031	0.248093	-4.5949	Non Significant
5-hydroxylysine	Amino Acid	Lysine Metabolism	0.671097	0.232903	1.98505	0.0561964	0.24826	-4.60088	Non Significant
pipecolate	Amino Acid	Lysine Metabolism	0.47429	-0.260531	1.97925	0.0568773	0.248261	-4.61112	Non Significant
behenoyl sphingomyelin (d18:1/22:0)*	Lipid	Sphingomyelins	-0.240774	-0.0297168	-1.97899	0.056908	0.248261	-4.61158	Non Significant
gulonate*	Cofactors and Vitamins	Ascorbate and Aldarate Metabolism	0.45216	-0.292964	1.96916	0.0580789	0.251795	-4.62888	Non Significant
1-carboxyethylleucine	Amino Acid	Leucine, Isoleucine and Valine Metabolism	0.658468	-0.0612288	1.95598	0.0596813	0.255439	-4.65196	Non Significant
N6,N6,N6-trimethyllysine	Amino Acid	Lysine Metabolism	0.498838	0.174506	1.95552	0.0597377	0.255439	-4.65276	Non Significant
branched-chain, straight-chain, or cyclopropyl 12:1 fatty acid*	Partially Characterized Molecules	Partially Characterized Molecules	-0.81988	0.114572	-1.95325	0.0600172	0.255439	-4.65672	Non Significant
oleoylcarnitine (C18:1)	Lipid	Fatty Acid Metabolism (Acyl Carnitine, Monounsaturated)	0.419866	0.0480722	1.94978	0.0604482	0.255714	-4.66278	Non Significant
orotidine	Nucleotide	Pyrimidine Metabolism, Orotate containing	0.330946	0.0338295	1.94374	0.0612032	0.257348	-4.67328	Non Significant
2-aminoadipate	Amino Acid	Lysine Metabolism	0.522339	0.0162474	1.93463	0.0623586	0.260636	-4.6891	Non Significant
hydroxy-N6,N6,N6-trimethyllysine*	Amino Acid	Lysine Metabolism	0.431922	-0.174875	1.91383	0.0650672	0.269832	-4.72498	Non Significant
1-arachidonylglycerol (20:4)	Lipid	Monoacylglycerol	-0.634158	-0.859819	-1.91115	0.0654238	0.269832	-4.72959	Non Significant
cysteine s-sulfate	Amino Acid	Methionine, Cysteine, SAM and Taurine Metabolism	0.625674	0.134378	1.90894	0.0657185	0.269832	-4.73337	Non Significant
gamma-CEHC	Cofactors and Vitamins	Tocopherol Metabolism	-0.60834	-0.0357211	-1.9017	0.0666934	0.271296	-4.74577	Non Significant
heptanoate (7:0)	Lipid	Medium Chain Fatty Acid	0.287846	0.00614327	1.90053	0.0668524	0.271296	-4.74777	Non Significant
sphingomyelin (d18:1/21:0, d17:1/22:0, d16:1/23:0)*	Lipid	Sphingomyelins	-0.303277	0.524805	-1.89034	0.0682477	0.273666	-4.76514	Non Significant
N2-acetyl,N6,N6-dimethyllysine	Amino Acid	Lysine Metabolism	1.27639	-0.590665	1.88813	0.0685541	0.273666	-4.7689	Non Significant
gamma-carboxyglutamate	Amino Acid	Glutamate Metabolism	0.618746	-0.592577	1.88543	0.0689297	0.273666	-4.77349	Non Significant
gamma-glutamyl-epsilon-lysine	Peptide	Gamma-glutamyl Amino Acid	-0.751659	-0.861516	-1.88489	0.0690045	0.273666	-4.7744	Non Significant
hydroxy-CMPF*	Lipid	Fatty Acid, Dicarboxylate	-0.848703	0.0901737	-1.87758	0.0700313	0.275611	-4.7868	Non Significant
oleoyl-linoleoyl-glycerol (18:1/18:2) [2]	Lipid	Diacylglycerol	0.56953	-0.10173	1.8721	0.0708098	0.275611	-4.79606	Non Significant
beta-hydroxyisovalerate	Amino Acid	Leucine, Isoleucine and Valine Metabolism	0.32614	-0.0130678	1.87012	0.0710933	0.275611	-4.79941	Non Significant
docosatrienoate (22:3n3)	Lipid	Long Chain Polyunsaturated Fatty Acid (n3 and n6)	0.660945	-0.524683	1.8684	0.0713393	0.275611	-4.8023	Non Significant
propionylcarnitine (C3)	Lipid	Fatty Acid Metabolism (also BCAA Metabolism)	0.365822	-0.0372477	1.8675	0.0714692	0.275611	-4.80383	Non Significant
N,N-dimethylalanine	Amino Acid	Alanine and Aspartate Metabolism	1.03497	0.0607873	1.84771	0.0743646	0.2852	-4.83704	Non Significant
imidazole propionate	Amino Acid	Histidine Metabolism	0.477459	-0.17239	1.83814	0.0757999	0.289041	-4.85299	Non Significant
1-(1-enyl-palmitoyl)-2-arachidonoyl-GPC (P-16:0/20:4)*	Lipid	Plasmalogen	0.348174	-0.089834	1.83554	0.0761942	0.289041	-4.85732	Non Significant
hyocholate	Lipid	Secondary Bile Acid Metabolism	0.862638	-0.61221	1.8289	0.0772087	0.291306	-4.86834	Non Significant
pimeloylcarnitine/3-methyladipoylcarnitine (C7-DC)	Lipid	Fatty Acid Metabolism (Acyl Carnitine, Dicarboxylate)	0.614783	-0.148889	1.81916	0.0787175	0.295402	-4.88445	Non Significant
threonine	Amino Acid	Glycine, Serine and Threonine Metabolism	0.250246	0.0695856	1.79185	0.083085	0.310114	-4.92926	Non Significant
glutamine	Amino Acid	Glutamate Metabolism	-0.492891	0.0730552	-1.78915	0.0835265	0.310114	-4.93365	Non Significant
2-methylbutyrylglycine (C5)	Amino Acid	Leucine, Isoleucine and Valine Metabolism	-0.316367	-0.0875441	-1.78232	0.0846566	0.310415	-4.94477	Non Significant
1-palmitoyl-GPI* (16:0)	Lipid	Lysophospholipid	0.668648	0.0181484	1.78153	0.0847869	0.310415	-4.94604	Non Significant
2-methylserine	Amino Acid	Glycine, Serine and Threonine Metabolism	0.285793	0.0838788	1.77891	0.0852244	0.310415	-4.95029	Non Significant
valine	Amino Acid	Leucine, Isoleucine and Valine Metabolism	0.260639	0.153806	1.77707	0.0855322	0.310415	-4.95327	Non Significant
carotene diol (2)	Cofactors and Vitamins	Vitamin A Metabolism	-0.529813	-0.20322	-1.77442	0.0859772	0.310415	-4.95756	Non Significant
2-methylbutyrylcarnitine (C5)	Amino Acid	Leucine, Isoleucine and Valine Metabolism	0.675955	-0.508522	1.77265	0.0862759	0.310415	-4.96042	Non Significant
N-acetylthreonine	Amino Acid	Glycine, Serine and Threonine Metabolism	0.244178	-0.0197538	1.7513	0.0899467	0.321963	-4.99477	Non Significant
methylsuccinate	Amino Acid	Leucine, Isoleucine and Valine Metabolism	-0.348754	0.388906	-1.73723	0.092438	0.329192	-5.01722	Non Significant
deoxycarnitine	Lipid	Carnitine Metabolism	0.573309	-0.0837511	1.72974	0.0937867	0.331804	-5.02911	Non Significant
stearidonate (18:4n3)	Lipid	Long Chain Polyunsaturated Fatty Acid (n3 and n6)	0.715199	0.156062	1.72582	0.094499	0.331804	-5.03531	Non Significant
1-palmitoyl-2-oleoyl-GPI (16:0/18:1)*	Lipid	Phosphatidylinositol (PI)	0.429799	0.126734	1.72259	0.0950898	0.331804	-5.04041	Non Significant
1-carboxyethylvaline	Amino Acid	Leucine, Isoleucine and Valine Metabolism	0.540468	0.0825283	1.7203	0.0955116	0.331804	-5.04404	Non Significant
N6-acetyllysine	Amino Acid	Lysine Metabolism	0.24685	0.0935536	1.7201	0.0955481	0.331804	-5.04435	Non Significant
leucine	Amino Acid	Leucine, Isoleucine and Valine Metabolism	0.21647	0.0654615	1.71532	0.0964323	0.332028	-5.05189	Non Significant
2-aminoheptanoate	Lipid	Fatty Acid, Amino	0.443713	-0.645831	1.71427	0.0966269	0.332028	-5.05354	Non Significant
carotene diol (3)	Cofactors and Vitamins	Vitamin A Metabolism	-0.616327	-0.168686	-1.71205	0.0970397	0.332028	-5.05702	Non Significant
taurocholate	Lipid	Primary Bile Acid Metabolism	1.33231	-1.07914	1.66904	0.105345	0.358597	-5.12391	Non Significant
sphingomyelin (d18:2/16:0, d18:1/16:1)*	Lipid	Sphingomyelins	0.178159	-0.0831795	1.6666	0.105832	0.358597	-5.12765	Non Significant
isobutyrylglycine (C4)	Amino Acid	Leucine, Isoleucine and Valine Metabolism	0.395754	0.222967	1.66355	0.106446	0.358933	-5.13234	Non Significant
hexadecadienoate (16:2n6)	Lipid	Long Chain Polyunsaturated Fatty Acid (n3 and n6)	0.522241	0.0328879	1.64685	0.109856	0.368652	-5.15786	Non Significant
carotene diol (1)	Cofactors and Vitamins	Vitamin A Metabolism	-0.458177	-0.0662914	-1.62943	0.113508	0.379086	-5.18425	Non Significant
pregnenolone sulfate	Lipid	Pregnenolone Steroids	0.827491	-0.524909	1.62624	0.114189	0.379543	-5.18907	Non Significant
N2,N5-diacetylornithine	Amino Acid	Urea cycle; Arginine and Proline Metabolism	0.475511	-0.101894	1.60936	0.117842	0.389827	-5.21437	Non Significant
lactosyl-N-palmitoyl-sphingosine (d18:1/16:0)	Lipid	Lactosylceramides (LCER)	-0.198342	-0.0655305	-1.5971	0.120555	0.39509	-5.23262	Non Significant
citrate	Energy	TCA Cycle	-0.165741	-0.00406394	-1.59705	0.120565	0.39509	-5.23268	Non Significant
glycine	Amino Acid	Glycine, Serine and Threonine Metabolism	0.284739	0.000863568	1.59432	0.121176	0.395237	-5.23673	Non Significant
gamma-glutamylmethionine	Peptide	Gamma-glutamyl Amino Acid	-0.515149	0.136838	-1.58846	0.122498	0.396183	-5.24541	Non Significant
1-oleoyl-GPI (18:1)	Lipid	Lysophospholipid	0.521399	0.266848	1.588	0.122601	0.396183	-5.24608	Non Significant
3-methyl-2-oxovalerate	Amino Acid	Leucine, Isoleucine and Valine Metabolism	0.240962	0.129313	1.57417	0.125766	0.404248	-5.26641	Non Significant
myristate (14:0)	Lipid	Long Chain Saturated Fatty Acid	-0.349462	0.543355	-1.56943	0.126866	0.404248	-5.27335	Non Significant
N-methylalanine	Amino Acid	Alanine and Aspartate Metabolism	0.411455	0.0188697	1.56564	0.127751	0.404248	-5.27888	Non Significant
tetradecanedioate (C14)	Lipid	Fatty Acid, Dicarboxylate	-0.460696	0.289504	-1.56385	0.12817	0.404248	-5.28149	Non Significant
sphingomyelin (d18:1/19:0, d19:1/18:0)*	Lipid	Sphingomyelins	-0.253265	0.502598	-1.56294	0.128386	0.404248	-5.28282	Non Significant
decanoylcarnitine (C10)	Lipid	Fatty Acid Metabolism (Acyl Carnitine, Medium Chain)	-0.437399	0.0532728	-1.5613	0.128772	0.404248	-5.28521	Non Significant
oleoyl-linoleoyl-glycerol (18:1/18:2) [1]	Lipid	Diacylglycerol	0.456088	-0.116018	1.55969	0.129151	0.404248	-5.28755	Non Significant
1-stearoyl-2-linoleoyl-GPI (18:0/18:2)	Lipid	Phosphatidylinositol (PI)	0.285611	0.164201	1.55101	0.131216	0.408878	-5.30014	Non Significant
branched-chain fatty acid 18:0 (2)	Lipid	Fatty Acid, Branched	-0.311197	-0.0721841	-1.54511	0.132634	0.409806	-5.30866	Non Significant
eicosanedioate (C20-DC)	Lipid	Fatty Acid, Dicarboxylate	-0.389498	-0.00871931	-1.54196	0.133397	0.409806	-5.3132	Non Significant
3beta-hydroxy-5-cholestenoate	Lipid	Sterol	-0.315525	0.175495	-1.53627	0.134783	0.409806	-5.32138	Non Significant
palmitoleoyl-arachidonoyl-glycerol (16:1/20:4) [2]*	Lipid	Diacylglycerol	0.955848	-1.79714	1.53593	0.134865	0.409806	-5.32186	Non Significant
N-acetylmethionine	Amino Acid	Methionine, Cysteine, SAM and Taurine Metabolism	-0.379294	-0.210585	-1.53259	0.135686	0.409806	-5.32666	Non Significant
1-(1-enyl-palmitoyl)-2-linoleoyl-GPE (P-16:0/18:2)*	Lipid	Plasmalogen	0.330716	0.218971	1.53227	0.135764	0.409806	-5.32711	Non Significant
palmitoylcarnitine (C16)	Lipid	Fatty Acid Metabolism (Acyl Carnitine, Long Chain Saturated)	0.239509	-0.120955	1.53209	0.135809	0.409806	-5.32737	Non Significant
2'-O-methyluridine	Nucleotide	Pyrimidine Metabolism, Uracil containing	0.398512	-0.238293	1.53046	0.136211	0.409806	-5.3297	Non Significant
isovalerate (C5)	Amino Acid	Leucine, Isoleucine and Valine Metabolism	0.370351	0.0211097	1.52216	0.138271	0.411308	-5.34155	Non Significant
glycosyl-N-behenoyl-sphingadienine (d18:2/22:0)*	Lipid	Hexosylceramides (HCER)	-0.259874	-0.00321292	-1.52086	0.138596	0.411308	-5.3434	Non Significant
dodecadienoate (12:2)*	Lipid	Fatty Acid, Dicarboxylate	-0.372395	0.0210884	-1.52036	0.138722	0.411308	-5.34412	Non Significant
3-hydroxyhexanoate	Lipid	Fatty Acid, Monohydroxy	-0.365502	0.0790399	-1.51898	0.139067	0.411308	-5.34607	Non Significant
palmitoyl dihydrosphingomyelin (d18:0/16:0)*	Lipid	Dihydrosphingomyelins	0.215387	0.0869745	1.51009	0.141312	0.414747	-5.35867	Non Significant
mannitol/sorbitol	Carbohydrate	Fructose, Mannose and Galactose Metabolism	0.70069	0.477251	1.50932	0.141508	0.414747	-5.35976	Non Significant
3-hydroxyoctanoate	Lipid	Fatty Acid, Monohydroxy	-0.459512	-0.0729055	-1.50734	0.142012	0.414747	-5.36256	Non Significant
uridine	Nucleotide	Pyrimidine Metabolism, Uracil containing	0.222615	-0.0114926	1.50343	0.143014	0.415253	-5.36808	Non Significant
andro steroid monosulfate C19H28O6S (1)*	Lipid	Androgenic Steroids	0.583379	-0.455897	1.50202	0.143375	0.415253	-5.37006	Non Significant
16-hydroxypalmitate	Lipid	Fatty Acid, Monohydroxy	0.267085	0.112612	1.49802	0.144408	0.416004	-5.37569	Non Significant
5,6-dihydrouridine	Nucleotide	Pyrimidine Metabolism, Uracil containing	0.20245	-0.0269652	1.49539	0.145089	0.416004	-5.37938	Non Significant
glycosyl ceramide (d18:2/24:1, d18:1/24:2)*	Lipid	Hexosylceramides (HCER)	0.244997	0.0709099	1.48965	0.146586	0.416004	-5.38742	Non Significant
1-oleoyl-GPE (18:1)	Lipid	Lysophospholipid	0.32541	0.141175	1.48935	0.146666	0.416004	-5.38784	Non Significant
3-hydroxydecanoate	Lipid	Fatty Acid, Monohydroxy	-0.437689	-0.0987301	-1.48605	0.14753	0.416004	-5.39244	Non Significant
1-linoleoyl-GPC (18:2)	Lipid	Lysophospholipid	0.252915	0.291835	1.48452	0.147933	0.416004	-5.39457	Non Significant
3-carboxy-4-methyl-5-propyl-2-furanpropanoate (CMPF)	Lipid	Fatty Acid, Dicarboxylate	-0.741643	-0.359506	-1.48411	0.148041	0.416004	-5.39514	Non Significant
sphingomyelin (d18:1/24:1, d18:2/24:0)*	Lipid	Sphingomyelins	0.164455	0.00896558	1.48275	0.148403	0.416004	-5.39705	Non Significant
1-carboxyethylphenylalanine	Amino Acid	Phenylalanine Metabolism	0.495426	-0.209872	1.47512	0.150429	0.419999	-5.40764	Non Significant
3-hydroxyadipate	Lipid	Fatty Acid, Dicarboxylate	-0.484691	0.0178598	-1.47054	0.151659	0.421745	-5.41398	Non Significant
1,2-dilinoleoyl-GPE (18:2/18:2)*	Lipid	Phosphatidylethanolamine (PE)	0.767639	-0.44776	1.46091	0.154267	0.427294	-5.42725	Non Significant
1,2-dipalmitoyl-GPC (16:0/16:0)	Lipid	Phosphatidylcholine (PC)	0.180498	-0.0469155	1.45806	0.155045	0.427753	-5.43116	Non Significant
serine	Amino Acid	Glycine, Serine and Threonine Metabolism	0.233821	-0.0387639	1.4505	0.157126	0.43171	-5.44151	Non Significant
gamma-tocopherol/beta-tocopherol	Cofactors and Vitamins	Tocopherol Metabolism	0.370388	0.250011	1.44837	0.157717	0.43171	-5.44442	Non Significant
N6-carbamoylthreonyladenosine	Nucleotide	Purine Metabolism, Adenine containing	0.19659	-0.0523302	1.44191	0.15952	0.433739	-5.45322	Non Significant
gamma-glutamylvaline	Peptide	Gamma-glutamyl Amino Acid	0.328587	-0.312907	1.44126	0.1597	0.433739	-5.4541	Non Significant
3-decenoylcarnitine	Lipid	Fatty Acid Metabolism (Acyl Carnitine, Monounsaturated)	0.529057	-0.350942	1.43826	0.160544	0.434341	-5.45818	Non Significant
octadecanedioate (C18)	Lipid	Fatty Acid, Dicarboxylate	-0.443115	0.097418	-1.43404	0.161734	0.435494	-5.46388	Non Significant
succinate	Energy	TCA Cycle	0.251461	-0.114274	1.43234	0.162218	0.435494	-5.46619	Non Significant
2-hydroxyarachidate*	Lipid	Fatty Acid, Monohydroxy	0.283323	0.00600153	1.42755	0.163582	0.437472	-5.47265	Non Significant
retinal	Cofactors and Vitamins	Vitamin A Metabolism	0.295966	-0.24508	1.41956	0.165876	0.441914	-5.48338	Non Significant
2-hydroxyphenylacetate	Amino Acid	Phenylalanine Metabolism	-0.353871	0.0713849	-1.41695	0.166633	0.442244	-5.48689	Non Significant
methionine sulfone	Amino Acid	Methionine, Cysteine, SAM and Taurine Metabolism	0.308002	-0.30277	1.41368	0.167582	0.443077	-5.49125	Non Significant
docosadienoate (22:2n6)	Lipid	Long Chain Polyunsaturated Fatty Acid (n3 and n6)	0.345902	-0.0658719	1.41061	0.16848	0.443769	-5.49536	Non Significant
orotate	Nucleotide	Pyrimidine Metabolism, Orotate containing	0.279922	-0.105043	1.40038	0.171491	0.446265	-5.50894	Non Significant
2-ketocaprylate	Amino Acid	Leucine, Isoleucine and Valine Metabolism	-0.449876	0.522638	-1.39879	0.171963	0.446265	-5.51105	Non Significant
1-arachidonoyl-GPE (20:4n6)*	Lipid	Lysophospholipid	0.187336	-0.00532792	1.39812	0.172163	0.446265	-5.51194	Non Significant
5alpha-pregnan-3beta,20alpha-diol disulfate	Lipid	Progestin Steroids	0.638433	0.571707	1.39677	0.172566	0.446265	-5.51373	Non Significant
androstenediol (3beta,17beta) monosulfate (1)	Lipid	Androgenic Steroids	0.480792	0.94485	1.39657	0.172624	0.446265	-5.51399	Non Significant
N-palmitoyl-sphingosine (d18:1/16:0)	Lipid	Ceramides	0.22188	0.0140088	1.39183	0.174043	0.44655	-5.52024	Non Significant
1-methylnicotinamide	Cofactors and Vitamins	Nicotinate and Nicotinamide Metabolism	-0.375944	0.301703	-1.39112	0.174255	0.44655	-5.52118	Non Significant
N-acetylserine	Amino Acid	Glycine, Serine and Threonine Metabolism	0.219618	0.0545342	1.3898	0.174653	0.44655	-5.52292	Non Significant
laurate (12:0)	Lipid	Medium Chain Fatty Acid	-0.385698	0.640853	-1.3863	0.175708	0.446932	-5.52752	Non Significant
1-carboxyethylisoleucine	Amino Acid	Leucine, Isoleucine and Valine Metabolism	0.606897	-0.0889038	1.3832	0.176647	0.446932	-5.53159	Non Significant
allantoin	Nucleotide	Purine Metabolism, (Hypo)Xanthine/Inosine containing	0.166039	0.0655728	1.38169	0.177105	0.446932	-5.53356	Non Significant
androsterone glucuronide	Lipid	Androgenic Steroids	-0.427239	0.531491	-1.37765	0.178338	0.446932	-5.53885	Non Significant
biliverdin	Cofactors and Vitamins	Hemoglobin and Porphyrin Metabolism	-0.485135	-0.0209351	-1.37565	0.17895	0.446932	-5.54145	Non Significant
2-aminooctanoate	Lipid	Fatty Acid, Amino	-0.499121	0.302854	-1.37411	0.179421	0.446932	-5.54345	Non Significant
2,3-dihydroxy-5-methylthio-4-pentenoate (DMTPA)*	Amino Acid	Methionine, Cysteine, SAM and Taurine Metabolism	0.174039	-0.0405396	1.37331	0.17967	0.446932	-5.54451	Non Significant
xanthurenate	Amino Acid	Tryptophan Metabolism	-0.725946	-0.807738	-1.37248	0.179925	0.446932	-5.54559	Non Significant
1-stearoyl-2-arachidonoyl-GPE (18:0/20:4)	Lipid	Phosphatidylethanolamine (PE)	-0.282413	-0.054193	-1.36733	0.181516	0.449285	-5.55228	Non Significant
3-hydroxylaurate	Lipid	Fatty Acid, Monohydroxy	-0.468065	0.0861231	-1.36264	0.182975	0.449685	-5.55835	Non Significant
lactosyl-N-nervonoyl-sphingosine (d18:1/24:1)*	Lipid	Lactosylceramides (LCER)	-0.210943	0.00877263	-1.36071	0.183577	0.449685	-5.56084	Non Significant
5alpha-pregnan-3beta,20beta-diol monosulfate (1)	Lipid	Progestin Steroids	0.637321	0.32494	1.35627	0.184971	0.449685	-5.56657	Non Significant
1-palmitoyl-2-stearoyl-GPC (16:0/18:0)	Lipid	Phosphatidylcholine (PC)	0.1539	0.0604876	1.35299	0.186006	0.449685	-5.5708	Non Significant
octanoylcarnitine (C8)	Lipid	Fatty Acid Metabolism (Acyl Carnitine, Medium Chain)	-0.34429	-0.0306686	-1.35193	0.18634	0.449685	-5.57216	Non Significant
laurylcarnitine (C12)	Lipid	Fatty Acid Metabolism (Acyl Carnitine, Medium Chain)	-0.365294	0.184795	-1.34962	0.187073	0.449685	-5.57512	Non Significant
phenylpyruvate	Amino Acid	Phenylalanine Metabolism	0.266581	-0.000596231	1.34956	0.187092	0.449685	-5.5752	Non Significant
sphingomyelin (d18:1/20:1, d18:2/20:0)*	Lipid	Sphingomyelins	-0.175371	-0.0697986	-1.34868	0.187369	0.449685	-5.57632	Non Significant
adipoylcarnitine (C6-DC)	Lipid	Fatty Acid Metabolism (Acyl Carnitine, Dicarboxylate)	-0.435928	0.0584607	-1.34835	0.187476	0.449685	-5.57675	Non Significant
1-stearoyl-GPE (18:0)	Lipid	Lysophospholipid	0.187762	-0.0854156	1.34519	0.188482	0.450549	-5.58079	Non Significant
androstenediol (3alpha, 17alpha) monosulfate (3)	Lipid	Androgenic Steroids	0.354506	0.755471	1.34271	0.189275	0.450901	-5.58396	Non Significant
glutamine conjugate of C7H12O2*	Partially Characterized Molecules	Partially Characterized Molecules	-0.769368	-0.447298	-1.33781	0.190849	0.452101	-5.5902	Non Significant
lignoceroyl sphingomyelin (d18:1/24:0)	Lipid	Sphingomyelins	-0.1688	-0.207027	-1.33534	0.191647	0.452101	-5.59334	Non Significant
3-methylhistidine	Amino Acid	Histidine Metabolism	0.504435	0.336941	1.33077	0.193128	0.452101	-5.59913	Non Significant
1-stearoyl-2-oleoyl-GPI (18:0/18:1)*	Lipid	Phosphatidylinositol (PI)	0.365219	0.406415	1.33027	0.193292	0.452101	-5.59977	Non Significant
3-methoxytyrosine	Amino Acid	Tyrosine Metabolism	0.247362	-0.284833	1.32875	0.193788	0.452101	-5.6017	Non Significant
N-acetyltryptophan	Amino Acid	Tryptophan Metabolism	0.226538	0.0750823	1.32731	0.194258	0.452101	-5.60352	Non Significant
lysine	Amino Acid	Lysine Metabolism	0.161136	0.0925623	1.32714	0.194313	0.452101	-5.60373	Non Significant
p-cresol glucuronide*	Amino Acid	Tyrosine Metabolism	-0.969668	0.207942	-1.32372	0.195432	0.452354	-5.60804	Non Significant
campesterol	Lipid	Sterol	0.236089	-1.02986	1.32285	0.195718	0.452354	-5.60914	Non Significant
fructosyllysine	Amino Acid	Lysine Metabolism	0.294072	0.111066	1.31969	0.196761	0.453264	-5.61312	Non Significant
erythronate*	Carbohydrate	Aminosugar Metabolism	0.196043	-0.0506364	1.31314	0.19893	0.456753	-5.62133	Non Significant
caprate (10:0)	Lipid	Medium Chain Fatty Acid	-0.41473	0.561952	-1.309	0.200311	0.458416	-5.6265	Non Significant
glycoursodeoxycholate	Lipid	Secondary Bile Acid Metabolism	0.785863	0.169916	1.29292	0.205748	0.46932	-5.64647	Non Significant
3-methoxytyramine sulfate	Amino Acid	Tyrosine Metabolism	0.40524	-0.972024	1.28994	0.206768	0.470111	-5.65014	Non Significant
tyrosine	Amino Acid	Tyrosine Metabolism	0.213597	0.0882044	1.2796	0.210336	0.473391	-5.66284	Non Significant
3-methylglutaconate	Amino Acid	Leucine, Isoleucine and Valine Metabolism	-0.234288	0.238435	-1.27718	0.211175	0.473391	-5.66578	Non Significant
2-hydroxynervonate*	Lipid	Fatty Acid, Monohydroxy	0.265449	0.0500598	1.27706	0.211217	0.473391	-5.66593	Non Significant
phenol sulfate	Amino Acid	Tyrosine Metabolism	0.459362	-0.131862	1.27655	0.211398	0.473391	-5.66656	Non Significant
mannose	Carbohydrate	Fructose, Mannose and Galactose Metabolism	-0.216861	-0.111993	-1.27596	0.211602	0.473391	-5.66728	Non Significant
3-hydroxyhexanoylcarnitine (1)	Lipid	Fatty Acid Metabolism (Acyl Carnitine, Hydroxy)	-0.332893	-0.0150483	-1.26981	0.213755	0.475612	-5.67476	Non Significant
proline	Amino Acid	Urea cycle; Arginine and Proline Metabolism	0.204311	0.0502026	1.26924	0.213957	0.475612	-5.67546	Non Significant
cystathionine	Amino Acid	Methionine, Cysteine, SAM and Taurine Metabolism	-0.593918	-0.143801	-1.26681	0.214813	0.475997	-5.6784	Non Significant
isoursodeoxycholate	Lipid	Secondary Bile Acid Metabolism	-0.657009	0.103126	-1.26272	0.216261	0.47769	-5.68336	Non Significant
androstenediol (3beta,17beta) disulfate (1)	Lipid	Androgenic Steroids	0.489191	0.57861	1.25925	0.217493	0.478896	-5.68754	Non Significant
tryptophan	Amino Acid	Tryptophan Metabolism	0.138957	0.122417	1.25627	0.218558	0.479727	-5.69114	Non Significant
1-linoleoyl-GPA (18:2)*	Lipid	Lysophospholipid	0.480748	-0.6895	1.24419	0.222908	0.487743	-5.7056	Non Significant
9-hydroxystearate	Lipid	Fatty Acid, Monohydroxy	-0.479281	0.120544	-1.24117	0.224005	0.488611	-5.7092	Non Significant
16a-hydroxy DHEA 3-sulfate	Lipid	Androgenic Steroids	0.426513	-0.338523	1.23915	0.224743	0.488694	-5.7116	Non Significant
N-acetyltaurine	Amino Acid	Methionine, Cysteine, SAM and Taurine Metabolism	0.350841	0.182082	1.23561	0.226038	0.489094	-5.7158	Non Significant
5alpha-androstan-3alpha,17beta-diol monosulfate (1)	Lipid	Androgenic Steroids	0.429345	0.917707	1.23403	0.226617	0.489094	-5.71767	Non Significant
3-hydroxy-2-ethylpropionate	Amino Acid	Leucine, Isoleucine and Valine Metabolism	-0.22989	0.439259	-1.23291	0.227029	0.489094	-5.719	Non Significant
caprylate (8:0)	Lipid	Medium Chain Fatty Acid	-0.486257	0.308167	-1.22956	0.228264	0.490241	-5.72295	Non Significant
1-oleoyl-GPG (18:1)*	Lipid	Lysophospholipid	0.684932	-0.622452	1.22259	0.230848	0.49427	-5.73115	Non Significant
citrulline	Amino Acid	Urea cycle; Arginine and Proline Metabolism	-0.173484	-0.0069902	-1.21889	0.232229	0.494327	-5.73549	Non Significant
arabonate/xylonate	Carbohydrate	Pentose Metabolism	0.272598	0.256879	1.21742	0.232779	0.494327	-5.73721	Non Significant
3-methylglutarate/2-methylglutarate	Lipid	Fatty Acid, Dicarboxylate	0.326279	-0.102513	1.21684	0.233	0.494327	-5.73789	Non Significant
vanillactate	Amino Acid	Tyrosine Metabolism	0.275558	-0.16281	1.20689	0.236753	0.500768	-5.74948	Non Significant
palmitoyl-linoleoyl-glycerol (16:0/18:2) [1]*	Lipid	Diacylglycerol	0.58145	-1.75345	1.20488	0.237517	0.500867	-5.75181	Non Significant
N2-acetyl,N6-methyllysine	Amino Acid	Lysine Metabolism	0.732801	-0.097133	1.20115	0.23894	0.501469	-5.75613	Non Significant
3-hydroxyoleoylcarnitine	Lipid	Fatty Acid Metabolism (Acyl Carnitine, Hydroxy)	-0.412161	-0.681931	-1.1995	0.23957	0.501469	-5.75803	Non Significant
palmitoyl sphingomyelin (d18:1/16:0)	Lipid	Sphingomyelins	0.113623	-0.0493321	1.19849	0.239958	0.501469	-5.7592	Non Significant
retinol (Vitamin A)	Cofactors and Vitamins	Vitamin A Metabolism	-0.146679	0.118909	-1.19558	0.241073	0.502296	-5.76254	Non Significant
cysteine-glutathione disulfide	Amino Acid	Glutathione Metabolism	-0.544419	0.880401	-1.1926	0.242222	0.502728	-5.76597	Non Significant
glycerol	Lipid	Glycerolipid Metabolism	-0.25297	-0.0551679	-1.19131	0.242721	0.502728	-5.76745	Non Significant
cortisone	Lipid	Corticosteroids	0.194544	0.086951	1.18633	0.244654	0.505232	-5.77315	Non Significant
2-hydroxystearate	Lipid	Fatty Acid, Monohydroxy	0.235307	0.0727731	1.18381	0.245634	0.50576	-5.77602	Non Significant
nervonoylcarnitine (C24:1)*	Lipid	Fatty Acid Metabolism (Acyl Carnitine, Monounsaturated)	0.306678	0.190685	1.18051	0.246925	0.506922	-5.77978	Non Significant
hexanoylglutamine	Lipid	Fatty Acid Metabolism (Acyl Glutamine)	-0.6117	-0.277889	-1.17647	0.248509	0.508679	-5.78437	Non Significant
glycolithocholate sulfate*	Lipid	Secondary Bile Acid Metabolism	-0.54287	-0.00493848	-1.16809	0.25182	0.513234	-5.79383	Non Significant
sphingadienine	Lipid	Sphingolipid Synthesis	-0.57271	-1.17721	-1.16712	0.252205	0.513234	-5.79492	Non Significant
sphingomyelin (d18:1/25:0, d19:0/24:1, d20:1/23:0, d19:1/24:0)*	Lipid	Sphingomyelins	-0.224581	0.464399	-1.16494	0.253073	0.513503	-5.79737	Non Significant
3-amino-2-piperidone	Amino Acid	Urea cycle; Arginine and Proline Metabolism	0.270138	0.0360388	1.16285	0.253908	0.513705	-5.79972	Non Significant
5-(galactosylhydroxy)-L-lysine	Amino Acid	Lysine Metabolism	0.457482	-1.94461	1.15897	0.255462	0.514723	-5.80406	Non Significant
1-(1-enyl-palmitoyl)-2-arachidonoyl-GPE (P-16:0/20:4)*	Lipid	Plasmalogen	0.263197	0.0134113	1.15791	0.255887	0.514723	-5.80525	Non Significant
N-stearoylserine*	Lipid	Endocannabinoid	0.437892	-0.474949	1.15169	0.258397	0.515682	-5.81218	Non Significant
alpha-tocopherol	Cofactors and Vitamins	Tocopherol Metabolism	-0.135994	0.0898316	-1.15074	0.258783	0.515682	-5.81324	Non Significant
5alpha-androstan-3alpha,17beta-diol disulfate	Lipid	Androgenic Steroids	0.574249	-0.208794	1.15023	0.25899	0.515682	-5.81381	Non Significant
1-stearoyl-2-arachidonoyl-GPI (18:0/20:4)	Lipid	Phosphatidylinositol (PI)	-0.186218	0.0612803	-1.14942	0.259319	0.515682	-5.81471	Non Significant
4-guanidinobutanoate	Amino Acid	Guanidino and Acetamido Metabolism	0.646858	-0.248973	1.1459	0.260748	0.516606	-5.8186	Non Significant
stearoyl sphingomyelin (d18:1/18:0)	Lipid	Sphingomyelins	-0.136	0.12252	-1.14182	0.262416	0.516606	-5.82312	Non Significant
palmitoleoylcarnitine (C16:1)*	Lipid	Fatty Acid Metabolism (Acyl Carnitine, Monounsaturated)	0.255022	0.0611129	1.14012	0.263112	0.516606	-5.82499	Non Significant
xylose	Carbohydrate	Pentose Metabolism	0.783239	-0.122665	1.13984	0.263226	0.516606	-5.82529	Non Significant
phenylacetylglutamine	Peptide	Acetylated Peptides	-0.493585	0.174111	-1.13921	0.263484	0.516606	-5.82599	Non Significant
9,10-DiHOME	Lipid	Fatty Acid, Dihydroxy	-0.595222	-0.93129	-1.13613	0.264749	0.51719	-5.82937	Non Significant
asparagine	Amino Acid	Alanine and Aspartate Metabolism	-0.186785	0.0999538	-1.13489	0.265263	0.51719	-5.83074	Non Significant
glycerophosphoethanolamine	Lipid	Phospholipid Metabolism	0.313772	-0.414308	1.12979	0.267371	0.519846	-5.83631	Non Significant
5-oxoproline	Amino Acid	Glutathione Metabolism	0.148747	-0.0309401	1.12438	0.269623	0.520473	-5.84221	Non Significant
docosapentaenoate (n6 DPA; 22:5n6)	Lipid	Long Chain Polyunsaturated Fatty Acid (n3 and n6)	0.358464	-1.23702	1.12419	0.269703	0.520473	-5.84242	Non Significant
valylglycine	Peptide	Dipeptide	0.391367	-2.07842	1.12365	0.26993	0.520473	-5.84301	Non Significant
N-delta-acetylornithine	Amino Acid	Urea cycle; Arginine and Proline Metabolism	-0.576577	0.173852	-1.10773	0.276641	0.531943	-5.8602	Non Significant
cysteine sulfinic acid	Amino Acid	Methionine, Cysteine, SAM and Taurine Metabolism	0.344352	-0.593785	1.10478	0.277896	0.53241	-5.86336	Non Significant
metabolonic lactone sulfate	Partially Characterized Molecules	Partially Characterized Molecules	0.360292	0.57225	1.10107	0.279482	0.53241	-5.86733	Non Significant
octadecenedioate (C18:1-DC)	Lipid	Fatty Acid, Dicarboxylate	0.351139	0.172438	1.10098	0.279519	0.53241	-5.86742	Non Significant
caproate (6:0)	Lipid	Medium Chain Fatty Acid	0.157022	-0.045921	1.10001	0.279935	0.53241	-5.86845	Non Significant
branched-chain, straight-chain, or cyclopropyl 10:1 fatty acid (1)*	Partially Characterized Molecules	Partially Characterized Molecules	0.352908	0.871628	1.09641	0.281482	0.533899	-5.87229	Non Significant
sphinganine-1-phosphate	Lipid	Sphingolipid Synthesis	-0.248229	0.0475434	-1.08775	0.285226	0.53758	-5.88145	Non Significant
sphingomyelin (d18:1/22:1, d18:2/22:0, d16:1/24:1)*	Lipid	Sphingomyelins	-0.10898	0.0424884	-1.08661	0.285723	0.53758	-5.88266	Non Significant
branched chain 14:0 dicarboxylic acid	Lipid	Fatty Acid, Dicarboxylate	-0.798506	0.0503866	-1.08658	0.285734	0.53758	-5.88268	Non Significant
sucrose	Carbohydrate	Disaccharides and Oligosaccharides	0.949733	-1.69031	1.08017	0.288537	0.541394	-5.88943	Non Significant
ornithine	Amino Acid	Urea cycle; Arginine and Proline Metabolism	0.143261	0.101566	1.07748	0.289716	0.542149	-5.89224	Non Significant
glycosyl-N-nervonoyl-sphingosine (d18:1/24:1)*	Lipid	Hexosylceramides (HCER)	0.158856	0.039516	1.07215	0.292062	0.544117	-5.8978	Non Significant
5alpha-androstan-3alpha,17beta-diol monosulfate (2)	Lipid	Androgenic Steroids	-0.709336	-1.41238	-1.07156	0.292326	0.544117	-5.89842	Non Significant
N-acetyl-isoputreanine	Amino Acid	Polyamine Metabolism	0.219295	-0.253694	1.06856	0.293653	0.545132	-5.90153	Non Significant
deoxycholate	Lipid	Secondary Bile Acid Metabolism	-0.54824	-0.381772	-1.06472	0.295358	0.546844	-5.90551	Non Significant
aconitate [cis or trans]	Energy	TCA Cycle	0.152028	0.0185094	1.06292	0.296163	0.546883	-5.90737	Non Significant
isovalerylglycine	Amino Acid	Leucine, Isoleucine and Valine Metabolism	0.380592	0.0727757	1.05843	0.298171	0.548568	-5.912	Non Significant
N-acetylneuraminate	Carbohydrate	Aminosugar Metabolism	-0.15809	-0.275939	-1.05621	0.299166	0.548568	-5.91428	Non Significant
oleate/vaccenate (18:1)	Lipid	Long Chain Monounsaturated Fatty Acid	-0.267456	-0.117583	-1.05562	0.299433	0.548568	-5.91488	Non Significant
acisoga	Amino Acid	Polyamine Metabolism	0.329111	-0.571711	1.05128	0.301389	0.549872	-5.91933	Non Significant
5,6-dihydrothymine	Nucleotide	Pyrimidine Metabolism, Thymine containing	0.151529	0.205373	1.05055	0.301721	0.549872	-5.92008	Non Significant
methionine	Amino Acid	Methionine, Cysteine, SAM and Taurine Metabolism	0.144489	0.0503161	1.04487	0.304293	0.553116	-5.92586	Non Significant
gamma-glutamylglycine	Peptide	Gamma-glutamyl Amino Acid	-0.259756	-0.124665	-1.04271	0.305279	0.553468	-5.92806	Non Significant
alanine	Amino Acid	Alanine and Aspartate Metabolism	0.150921	-0.00010855	1.03585	0.308417	0.557707	-5.93499	Non Significant
cysteinylglycine	Amino Acid	Glutathione Metabolism	-0.316712	0.292034	-1.03202	0.310178	0.559442	-5.93885	Non Significant
tricosanoyl sphingomyelin (d18:1/23:0)*	Lipid	Sphingomyelins	-0.13828	0.167031	-1.02798	0.312044	0.561358	-5.9429	Non Significant
dihomolinolenate (20:3n3 or 3n6)	Lipid	Long Chain Polyunsaturated Fatty Acid (n3 and n6)	0.253318	-0.239219	1.0229	0.314401	0.564144	-5.94797	Non Significant
N-stearoyl-sphingosine (d18:1/18:0)*	Lipid	Ceramides	-0.253344	0.0700143	-1.01278	0.319133	0.571166	-5.95801	Non Significant
arachidoylcarnitine (C20)*	Lipid	Fatty Acid Metabolism (Acyl Carnitine, Long Chain Saturated)	-0.28927	-0.172593	-1.00388	0.323333	0.577204	-5.96675	Non Significant
pseudouridine	Nucleotide	Pyrimidine Metabolism, Uracil containing	0.10174	-0.0380823	0.99324	0.328408	0.584194	-5.97712	Non Significant
1-(1-enyl-palmitoyl)-2-linoleoyl-GPC (P-16:0/18:2)*	Lipid	Plasmalogen	-0.14892	0.0732619	-0.992168	0.328923	0.584194	-5.97816	Non Significant
10-undecenoate (11:1n1)	Lipid	Medium Chain Fatty Acid	-0.219625	0.861901	-0.986278	0.331757	0.587732	-5.98385	Non Significant
sphingomyelin (d17:1/14:0, d16:1/15:0)*	Lipid	Sphingomyelins	-0.208078	0.587639	-0.983131	0.333278	0.588876	-5.98688	Non Significant
3-indoxyl sulfate	Amino Acid	Tryptophan Metabolism	-0.284235	0.118151	-0.981455	0.33409	0.588876	-5.98848	Non Significant
gamma-glutamylthreonine	Peptide	Gamma-glutamyl Amino Acid	0.152313	0.00558863	0.97846	0.335545	0.589951	-5.99135	Non Significant
linoleoyl-linoleoyl-glycerol (18:2/18:2) [1]*	Lipid	Diacylglycerol	0.500515	-0.813253	0.973777	0.337828	0.592472	-5.99582	Non Significant
S-methylcysteine	Amino Acid	Methionine, Cysteine, SAM and Taurine Metabolism	0.154083	-0.0613174	0.969293	0.340024	0.594828	-6.00007	Non Significant
sphingomyelin (d18:1/22:2, d18:2/22:1, d16:1/24:2)*	Lipid	Sphingomyelins	0.132444	0.28502	0.95722	0.345983	0.602414	-6.01145	Non Significant
3,4-dihydroxybutyrate	Lipid	Fatty Acid, Dihydroxy	0.19557	0.110045	0.957012	0.346086	0.602414	-6.01164	Non Significant
undecenoylcarnitine (C11:1)	Lipid	Fatty Acid Metabolism (Acyl Carnitine, Monounsaturated)	-0.191673	0.639102	-0.946471	0.351348	0.610052	-6.02146	Non Significant
S-methylmethionine	Amino Acid	Methionine, Cysteine, SAM and Taurine Metabolism	-0.72784	-0.713701	-0.942247	0.35347	0.610747	-6.02536	Non Significant
trigonelline (N'-methylnicotinate)	Cofactors and Vitamins	Nicotinate and Nicotinamide Metabolism	-0.611957	1.1174	-0.941479	0.353857	0.610747	-6.02607	Non Significant
phosphate	Energy	Oxidative Phosphorylation	0.175044	-0.0628194	0.940456	0.354373	0.610747	-6.02701	Non Significant
cerotoylcarnitine (C26)*	Lipid	Fatty Acid Metabolism (Acyl Carnitine, Long Chain Saturated)	-0.175805	-0.0791296	-0.93123	0.359048	0.617279	-6.03547	Non Significant
kynurenate	Amino Acid	Tryptophan Metabolism	-0.155079	0.229185	-0.923282	0.363108	0.621144	-6.04269	Non Significant
1-palmitoyl-2-arachidonoyl-GPI (16:0/20:4)*	Lipid	Phosphatidylinositol (PI)	0.206225	-0.0587388	0.922435	0.363542	0.621144	-6.04346	Non Significant
2-hydroxypalmitate	Lipid	Fatty Acid, Monohydroxy	0.19315	0.0242364	0.921609	0.363966	0.621144	-6.04421	Non Significant
N6,N6-dimethyllysine	Amino Acid	Lysine Metabolism	0.284297	0.273838	0.915982	0.366863	0.624561	-6.04928	Non Significant
gamma-glutamyltyrosine	Peptide	Gamma-glutamyl Amino Acid	0.195966	-0.0211938	0.909937	0.369992	0.628356	-6.05469	Non Significant
(14 or 15)-methylpalmitate (a17:0 or i17:0)	Lipid	Fatty Acid, Branched	-0.224263	0.664598	-0.903772	0.3732	0.630919	-6.06018	Non Significant
glutamine conjugate of C6H10O2 (2)*	Partially Characterized Molecules	Partially Characterized Molecules	-0.5308	0.599652	-0.901618	0.374325	0.630919	-6.06208	Non Significant
myristoleoylcarnitine (C14:1)*	Lipid	Fatty Acid Metabolism (Acyl Carnitine, Monounsaturated)	-0.235331	0.0660041	-0.900894	0.374704	0.630919	-6.06272	Non Significant
lignoceroylcarnitine (C24)*	Lipid	Fatty Acid Metabolism (Acyl Carnitine, Long Chain Saturated)	-0.23322	0.00166356	-0.899104	0.375642	0.630919	-6.06431	Non Significant
citramalate	Amino Acid	Glutamate Metabolism	-0.397595	0.257366	-0.898381	0.376021	0.630919	-6.06494	Non Significant
1-(1-enyl-palmitoyl)-2-oleoyl-GPE (P-16:0/18:1)*	Lipid	Plasmalogen	0.18585	0.127616	0.890286	0.380282	0.632937	-6.07205	Non Significant
5-methylthioadenosine (MTA)	Amino Acid	Polyamine Metabolism	-0.286549	-0.014321	-0.88991	0.380481	0.632937	-6.07238	Non Significant
methylmalonate (MMA)	Lipid	Fatty Acid Metabolism (also BCAA Metabolism)	-0.187952	0.238041	-0.889498	0.380698	0.632937	-6.07274	Non Significant
fructose	Carbohydrate	Fructose, Mannose and Galactose Metabolism	0.314362	0.193891	0.88921	0.380851	0.632937	-6.07299	Non Significant
1-oleoylglycerol (18:1)	Lipid	Monoacylglycerol	0.388772	-0.204865	0.883305	0.383981	0.636356	-6.07813	Non Significant
mead acid (20:3n9)	Lipid	Long Chain Polyunsaturated Fatty Acid (n3 and n6)	0.189369	-0.266457	0.881896	0.384731	0.636356	-6.07936	Non Significant
N-acetylalanine	Amino Acid	Alanine and Aspartate Metabolism	0.100019	0.0470755	0.880012	0.385735	0.636508	-6.08099	Non Significant
thyroxine	Amino Acid	Tyrosine Metabolism	0.114718	0.0468769	0.872511	0.389747	0.641613	-6.08745	Non Significant
2-aminobutyrate	Amino Acid	Glutathione Metabolism	-0.146249	0.192148	-0.866919	0.392756	0.644656	-6.09223	Non Significant
hexadecanedioate (C16)	Lipid	Fatty Acid, Dicarboxylate	-0.23963	0.0384041	-0.865646	0.393443	0.644656	-6.09331	Non Significant
N-palmitoyltaurine	Lipid	Endocannabinoid	-0.23593	-1.09744	-0.855746	0.398812	0.651922	-6.1017	Non Significant
androstenediol (3alpha, 17alpha) monosulfate (2)	Lipid	Androgenic Steroids	0.241933	0.662408	0.845403	0.40447	0.6562	-6.11036	Non Significant
pentose acid*	Partially Characterized Molecules	Partially Characterized Molecules	-0.376255	0.402642	-0.845208	0.404577	0.6562	-6.11052	Non Significant
3-hydroxybutyrate (BHBA)	Lipid	Ketone Bodies	-0.378264	0.530186	-0.844069	0.405203	0.6562	-6.11147	Non Significant
histidine	Amino Acid	Histidine Metabolism	0.0925682	0.0277	0.843987	0.405248	0.6562	-6.11154	Non Significant
myristoylcarnitine (C14)	Lipid	Fatty Acid Metabolism (Acyl Carnitine, Long Chain Saturated)	0.181051	0.191198	0.842386	0.40613	0.6562	-6.11286	Non Significant
tryptophan betaine	Amino Acid	Tryptophan Metabolism	-0.630014	-1.59372	-0.839545	0.407696	0.65721	-6.11522	Non Significant
sphingomyelin (d18:1/14:0, d16:1/16:0)*	Lipid	Sphingomyelins	-0.114773	0.447098	-0.830414	0.412758	0.661327	-6.12273	Non Significant
sphingomyelin (d18:1/17:0, d17:1/18:0, d19:1/16:0)	Lipid	Sphingomyelins	-0.111951	0.348541	-0.827389	0.414444	0.661327	-6.1252	Non Significant
ceramide (d18:1/14:0, d16:1/16:0)*	Lipid	Ceramides	-0.294828	-0.757596	-0.826952	0.414688	0.661327	-6.12556	Non Significant
1-palmitoyl-GPA (16:0)	Lipid	Lysophospholipid	0.188386	-0.637109	0.82659	0.41489	0.661327	-6.12585	Non Significant
pregnen-diol disulfate*	Lipid	Pregnenolone Steroids	0.273529	-0.0847922	0.82561	0.415437	0.661327	-6.12665	Non Significant
sphingomyelin (d18:1/18:1, d18:2/18:0)	Lipid	Sphingomyelins	-0.0956741	-0.00377324	-0.82395	0.416365	0.661327	-6.128	Non Significant
5alpha-pregnan-3beta,20alpha-diol monosulfate (2)	Lipid	Progestin Steroids	0.400286	0.526092	0.823026	0.416883	0.661327	-6.12875	Non Significant
1-palmitoyl-2-arachidonoyl-GPC (16:0/20:4n6)	Lipid	Phosphatidylcholine (PC)	0.118501	-0.00959315	0.816585	0.420498	0.665551	-6.13396	Non Significant
1-arachidonoyl-GPI* (20:4)*	Lipid	Lysophospholipid	0.163464	0.0565731	0.813446	0.422268	0.666512	-6.13648	Non Significant
1-palmitoyl-2-linoleoyl-GPC (16:0/18:2)	Lipid	Phosphatidylcholine (PC)	-0.103983	0.0591524	-0.812122	0.423015	0.666512	-6.13754	Non Significant
docosapentaenoate (DPA; 22:5n3)	Lipid	Long Chain Polyunsaturated Fatty Acid (n3 and n6)	-0.26071	-0.107622	-0.809617	0.424432	0.667238	-6.13955	Non Significant
oleoyl ethanolamide	Lipid	Endocannabinoid	0.284306	-0.458873	0.806757	0.426053	0.667476	-6.14183	Non Significant
prolylhydroxyproline	Amino Acid	Urea cycle; Arginine and Proline Metabolism	0.212969	-0.000479304	0.804689	0.427228	0.667476	-6.14347	Non Significant
2-stearoyl-GPE (18:0)*	Lipid	Lysophospholipid	0.123542	-0.0621288	0.804294	0.427453	0.667476	-6.14378	Non Significant
behenoyl dihydrosphingomyelin (d18:0/22:0)*	Lipid	Dihydrosphingomyelins	-0.174852	0.138013	-0.800739	0.429477	0.66835	-6.1466	Non Significant
hexanoylcarnitine (C6)	Lipid	Fatty Acid Metabolism (Acyl Carnitine, Medium Chain)	-0.174968	-0.141552	-0.799301	0.430298	0.66835	-6.14774	Non Significant
1-methyladenosine	Nucleotide	Purine Metabolism, Adenine containing	-0.0926867	-0.0115809	-0.798273	0.430884	0.66835	-6.14855	Non Significant
1-myristoylglycerol (14:0)	Lipid	Monoacylglycerol	-0.33933	-0.912825	-0.791345	0.434854	0.673012	-6.15398	Non Significant
3-hydroxystearate	Lipid	Fatty Acid, Monohydroxy	-0.286494	-0.403886	-0.768977	0.447821	0.68977	-6.17123	Non Significant
4-methoxyphenol sulfate	Amino Acid	Tyrosine Metabolism	-0.603209	0.210808	-0.768534	0.44808	0.68977	-6.17156	Non Significant
myristoleate (14:1n5)	Lipid	Long Chain Monounsaturated Fatty Acid	-0.222253	0.603314	-0.765576	0.449813	0.68977	-6.17381	Non Significant
N-methylproline	Amino Acid	Urea cycle; Arginine and Proline Metabolism	-0.533444	0.709852	-0.765306	0.449971	0.68977	-6.17401	Non Significant
5alpha-androstan-3beta,17beta-diol monosulfate (2)	Lipid	Androgenic Steroids	0.243387	0.366267	0.764195	0.450623	0.68977	-6.17485	Non Significant
5-dodecenoylcarnitine (C12:1)	Lipid	Fatty Acid Metabolism (Acyl Carnitine, Monounsaturated)	-0.233847	0.145554	-0.759707	0.453262	0.692291	-6.17823	Non Significant
1-(1-enyl-palmitoyl)-GPE (P-16:0)*	Lipid	Lysoplasmalogen	0.17246	-0.300013	0.752215	0.457689	0.697525	-6.18384	Non Significant
N-palmitoylserine	Lipid	Endocannabinoid	0.223785	-0.280886	0.744046	0.462543	0.703388	-6.18988	Non Significant
choline	Lipid	Phospholipid Metabolism	0.0945609	-0.0371392	0.738912	0.46561	0.705729	-6.19365	Non Significant
1-linoleoyl-2-linolenoyl-GPC (18:2/18:3)*	Lipid	Phosphatidylcholine (PC)	-0.308193	0.567913	-0.738085	0.466105	0.705729	-6.19426	Non Significant
pregnenetriol disulfate*	Lipid	Pregnenolone Steroids	0.244902	-0.0550658	0.731517	0.470047	0.710158	-6.19904	Non Significant
oleoyl-oleoyl-glycerol (18:1/18:1) [2]*	Lipid	Diacylglycerol	0.320525	-0.309976	0.719355	0.477399	0.719707	-6.20778	Non Significant
ceramide (d18:1/17:0, d17:1/18:0)*	Lipid	Ceramides	-0.286782	-0.841599	-0.713448	0.480993	0.723563	-6.21197	Non Significant
sphinganine	Lipid	Sphingolipid Synthesis	0.208648	-0.621483	0.709039	0.483686	0.725141	-6.21508	Non Significant
glyco-beta-muricholate	Lipid	Primary Bile Acid Metabolism	0.426134	-1.44568	0.70833	0.48412	0.725141	-6.21558	Non Significant
10-nonadecenoate (19:1n9)	Lipid	Long Chain Monounsaturated Fatty Acid	-0.222935	0.580023	-0.706251	0.485392	0.72549	-6.21704	Non Significant
adrenate (22:4n6)	Lipid	Long Chain Polyunsaturated Fatty Acid (n3 and n6)	0.165275	-0.261825	0.69445	0.492657	0.733706	-6.22524	Non Significant
homocitrulline	Amino Acid	Urea cycle; Arginine and Proline Metabolism	-0.231866	-0.511806	-0.692388	0.493932	0.733706	-6.22666	Non Significant
1-carboxyethyltyrosine	Amino Acid	Tyrosine Metabolism	0.330138	-0.59509	0.691578	0.494434	0.733706	-6.22721	Non Significant
N-acetylputrescine	Amino Acid	Polyamine Metabolism	0.10065	-0.0951239	0.69045	0.495133	0.733706	-6.22799	Non Significant
cortolone glucuronide (1)	Lipid	Corticosteroids	0.204596	-0.182718	0.688818	0.496145	0.733706	-6.2291	Non Significant
dimethylglycine	Amino Acid	Glycine, Serine and Threonine Metabolism	0.152904	0.157744	0.684585	0.498776	0.734617	-6.23199	Non Significant
valerate (5:0)	Lipid	Short Chain Fatty Acid	0.404778	-1.46741	0.683568	0.499409	0.734617	-6.23268	Non Significant
ethylmalonate	Amino Acid	Leucine, Isoleucine and Valine Metabolism	-0.216259	0.455376	-0.68275	0.499918	0.734617	-6.23324	Non Significant
N-oleoylserine	Lipid	Endocannabinoid	0.126114	0.0509046	0.67637	0.503903	0.738917	-6.23754	Non Significant
alpha-hydroxyisovalerate	Amino Acid	Leucine, Isoleucine and Valine Metabolism	0.18874	0.0956365	0.674223	0.505248	0.739109	-6.23898	Non Significant
myo-inositol	Lipid	Inositol Metabolism	-0.0993782	0.079982	-0.668255	0.508997	0.739109	-6.24296	Non Significant
1-(1-enyl-stearoyl)-GPE (P-18:0)*	Lipid	Lysoplasmalogen	0.163227	-0.244048	0.667749	0.509316	0.739109	-6.24329	Non Significant
1-oleoyl-2-linoleoyl-GPE (18:1/18:2)*	Lipid	Phosphatidylethanolamine (PE)	0.470507	-0.47059	0.667494	0.509476	0.739109	-6.24346	Non Significant
succinylcarnitine (C4-DC)	Energy	TCA Cycle	0.106366	0.00106115	0.667099	0.509725	0.739109	-6.24373	Non Significant
glutamine conjugate of C6H10O2 (1)*	Partially Characterized Molecules	Partially Characterized Molecules	-0.292603	0.447015	-0.665842	0.510517	0.739109	-6.24456	Non Significant
arachidonate (20:4n6)	Lipid	Long Chain Polyunsaturated Fatty Acid (n3 and n6)	0.202853	-0.557933	0.664369	0.511446	0.739109	-6.24553	Non Significant
1-stearoyl-2-arachidonoyl-GPC (18:0/20:4)	Lipid	Phosphatidylcholine (PC)	0.0951048	-0.084468	0.662087	0.512888	0.739173	-6.24704	Non Significant
pentadecanoate (15:0)	Lipid	Long Chain Saturated Fatty Acid	-0.126418	0.432799	-0.660946	0.513609	0.739173	-6.24779	Non Significant
deoxycholic acid glucuronide	Lipid	Secondary Bile Acid Metabolism	-0.383149	-0.346018	-0.655665	0.516955	0.742459	-6.25124	Non Significant
gamma-glutamyl-alpha-lysine	Peptide	Gamma-glutamyl Amino Acid	-0.149209	0.0302528	-0.650309	0.520362	0.745816	-6.25472	Non Significant
isovalerylcarnitine (C5)	Amino Acid	Leucine, Isoleucine and Valine Metabolism	0.151247	0.00334719	0.646722	0.52265	0.747561	-6.25703	Non Significant
1-methyl-4-imidazoleacetate	Amino Acid	Histidine Metabolism	0.114695	-0.02427	0.642843	0.52513	0.749172	-6.25952	Non Significant
pantothenate (Vitamin B5)	Cofactors and Vitamins	Pantothenate and CoA Metabolism	0.0880578	0.0906301	0.641605	0.525923	0.749172	-6.26031	Non Significant
1-oleoyl-2-docosahexaenoyl-GPC (18:1/22:6)*	Lipid	Phosphatidylcholine (PC)	0.0936036	0.0809131	0.637662	0.528453	0.751242	-6.26282	Non Significant
arginine	Amino Acid	Urea cycle; Arginine and Proline Metabolism	0.142851	-0.195942	0.618436	0.54088	0.765705	-6.27483	Non Significant
androstenediol (3beta,17beta) disulfate (2)	Lipid	Androgenic Steroids	0.145935	0.318635	0.617768	0.541314	0.765705	-6.27524	Non Significant
dehydroepiandrosterone sulfate (DHEA-S)	Lipid	Androgenic Steroids	0.167996	0.720187	0.616842	0.541917	0.765705	-6.27581	Non Significant
urea	Amino Acid	Urea cycle; Arginine and Proline Metabolism	-0.111456	0.367677	-0.612359	0.544839	0.766968	-6.27856	Non Significant
linoleoylcholine*	Lipid	Fatty Acid Metabolism (Acyl Choline)	-0.399649	0.299026	-0.611084	0.545672	0.766968	-6.27933	Non Significant
cortisol	Lipid	Corticosteroids	0.17009	0.00408224	0.610418	0.546107	0.766968	-6.27974	Non Significant
hydroxyasparagine	Amino Acid	Alanine and Aspartate Metabolism	0.0727305	-0.0011679	0.604945	0.549691	0.767667	-6.28305	Non Significant
2-pyrrolidinone	Amino Acid	Glutamate Metabolism	0.107553	0.0846746	0.603863	0.5504	0.767667	-6.2837	Non Significant
N-acetylglucosamine/N-acetylgalactosamine	Carbohydrate	Aminosugar Metabolism	-0.204492	-0.87551	-0.60316	0.550862	0.767667	-6.28412	Non Significant
palmitoleate (16:1n7)	Lipid	Long Chain Monounsaturated Fatty Acid	-0.175046	0.319054	-0.602943	0.551004	0.767667	-6.28426	Non Significant
3-carboxy-4-methyl-5-pentyl-2-furanpropionate (3-CMPFP)	Lipid	Fatty Acid, Dicarboxylate	-0.144934	0.14511	-0.589801	0.559669	0.77086	-6.29206	Non Significant
phenylacetylcarnitine	Peptide	Acetylated Peptides	0.264658	-1.40496	0.589455	0.559898	0.77086	-6.29227	Non Significant
sphingosine	Lipid	Sphingosines	0.184326	-0.611	0.58905	0.560166	0.77086	-6.29251	Non Significant
N6-methyllysine	Amino Acid	Lysine Metabolism	-0.32146	1.1899	-0.588747	0.560367	0.77086	-6.29268	Non Significant
creatinine	Amino Acid	Creatine Metabolism	-0.0673222	-0.0220663	-0.58813	0.560775	0.77086	-6.29305	Non Significant
sphingomyelin (d18:0/18:0, d19:0/17:0)*	Lipid	Dihydrosphingomyelins	0.148729	0.248399	0.587686	0.561069	0.77086	-6.29331	Non Significant
docosahexaenoylcholine	Lipid	Fatty Acid Metabolism (Acyl Choline)	0.369575	-0.657556	0.586204	0.562052	0.77086	-6.29417	Non Significant
N2,N2-dimethylguanosine	Nucleotide	Purine Metabolism, Guanine containing	0.0766557	-0.09465	0.584591	0.563123	0.77086	-6.29511	Non Significant
androsterone sulfate	Lipid	Androgenic Steroids	0.141574	1.07185	0.581848	0.564945	0.77086	-6.29671	Non Significant
isobutyrylcarnitine (C4)	Amino Acid	Leucine, Isoleucine and Valine Metabolism	-0.185878	0.030361	-0.581711	0.565036	0.77086	-6.29679	Non Significant
N-acetylglutamate	Amino Acid	Glutamate Metabolism	0.0956949	-0.103593	0.579626	0.566425	0.77086	-6.298	Non Significant
carboxyethyl-GABA	Amino Acid	Glutamate Metabolism	-0.28906	-0.644946	-0.577809	0.567635	0.77086	-6.29904	Non Significant
glucose	Carbohydrate	Glycolysis, Gluconeogenesis, and Pyruvate Metabolism	-0.0711008	-0.104304	-0.577518	0.567829	0.77086	-6.29921	Non Significant
1-linoleoyl-GPG (18:2)*	Lipid	Lysophospholipid	0.223073	-0.379985	0.576126	0.568758	0.77086	-6.30001	Non Significant
sphingomyelin (d18:2/14:0, d18:1/14:1)*	Lipid	Sphingomyelins	0.099576	0.507422	0.569397	0.573257	0.775453	-6.30386	Non Significant
2R,3R-dihydroxybutyrate	Lipid	Fatty Acid, Dihydroxy	0.0993687	0.125335	0.567116	0.574786	0.776017	-6.30515	Non Significant
cholesterol	Lipid	Sterol	-0.0811063	0.0144181	-0.562877	0.577634	0.778356	-6.30754	Non Significant
dihomo-linolenoyl-choline	Lipid	Fatty Acid Metabolism (Acyl Choline)	0.276392	-0.711005	0.546341	0.588807	0.791883	-6.31669	Non Significant
1-stearoyl-2-oleoyl-GPE (18:0/18:1)	Lipid	Phosphatidylethanolamine (PE)	0.192732	0.0578637	0.544351	0.590158	0.792174	-6.31777	Non Significant
1-palmitoleoyl-2-linolenoyl-GPC (16:1/18:3)*	Lipid	Phosphatidylcholine (PC)	-0.401404	-0.319748	-0.540172	0.593002	0.793596	-6.32004	Non Significant
5-dodecenoate (12:1n7)	Lipid	Medium Chain Fatty Acid	-0.147349	0.419204	-0.538573	0.594091	0.793596	-6.3209	Non Significant
2-hydroxy-3-methylvalerate	Amino Acid	Leucine, Isoleucine and Valine Metabolism	0.165128	-0.038279	0.53737	0.594911	0.793596	-6.32154	Non Significant
glycerate	Carbohydrate	Glycolysis, Gluconeogenesis, and Pyruvate Metabolism	-0.112164	0.0268991	-0.536119	0.595766	0.793596	-6.32222	Non Significant
10-heptadecenoate (17:1n7)	Lipid	Long Chain Monounsaturated Fatty Acid	-0.135167	0.372123	-0.532466	0.598262	0.795376	-6.32416	Non Significant
2-methylcitrate/homocitrate	Energy	TCA Cycle	-0.456623	-1.10524	-0.530831	0.599381	0.795376	-6.32503	Non Significant
glycerophosphoglycerol	Lipid	Glycerolipid Metabolism	0.379689	-0.877924	0.526369	0.602439	0.797918	-6.32739	Non Significant
eicosapentaenoate (EPA; 20:5n3)	Lipid	Long Chain Polyunsaturated Fatty Acid (n3 and n6)	0.246488	-0.234147	0.510382	0.613458	0.810973	-6.33567	Non Significant
4-cholesten-3-one	Lipid	Sterol	-0.157742	-0.365144	-0.491119	0.626858	0.82697	-6.34532	Non Significant
beta-alanine	Nucleotide	Pyrimidine Metabolism, Uracil containing	0.0967675	0.0798121	0.487974	0.629058	0.82697	-6.34686	Non Significant
palmitoleoyl-linoleoyl-glycerol (16:1/18:2) [1]*	Lipid	Diacylglycerol	0.19782	-1.00319	0.487319	0.629517	0.82697	-6.34718	Non Significant
1-(1-enyl-stearoyl)-2-linoleoyl-GPE (P-18:0/18:2)*	Lipid	Plasmalogen	0.0995137	0.192498	0.486204	0.630298	0.82697	-6.34772	Non Significant
sphingomyelin (d18:0/20:0, d16:0/22:0)*	Lipid	Dihydrosphingomyelins	-0.116833	0.248701	-0.483558	0.632153	0.827848	-6.349	Non Significant
AMP	Nucleotide	Purine Metabolism, Adenine containing	0.164463	-0.531904	0.479691	0.63487	0.829848	-6.35087	Non Significant
1-myristoyl-2-palmitoyl-GPC (14:0/16:0)	Lipid	Phosphatidylcholine (PC)	-0.1696	0.770517	-0.474948	0.638208	0.832653	-6.35313	Non Significant
docosahexaenoate (DHA; 22:6n3)	Lipid	Long Chain Polyunsaturated Fatty Acid (n3 and n6)	0.161508	-0.198096	0.464944	0.645274	0.838875	-6.35784	Non Significant
(16 or 17)-methylstearate (a19:0 or i19:0)	Lipid	Fatty Acid, Branched	-0.127806	0.485625	-0.464793	0.645381	0.838875	-6.35791	Non Significant
suberate (C8-DC)	Lipid	Fatty Acid, Dicarboxylate	-0.132721	-0.0333332	-0.457044	0.650878	0.844448	-6.36148	Non Significant
1-stearoyl-2-oleoyl-GPC (18:0/18:1)	Lipid	Phosphatidylcholine (PC)	0.0864359	0.096141	0.455303	0.652116	0.844484	-6.36228	Non Significant
1-stearoyl-GPI (18:0)	Lipid	Lysophospholipid	0.145513	0.0332303	0.453262	0.653569	0.844798	-6.36321	Non Significant
1-palmitoyl-2-oleoyl-GPE (16:0/18:1)	Lipid	Phosphatidylethanolamine (PE)	0.132298	-0.111915	0.445771	0.658911	0.849743	-6.36658	Non Significant
gamma-glutamyltryptophan	Peptide	Gamma-glutamyl Amino Acid	0.11817	-0.521805	0.444486	0.659829	0.849743	-6.36715	Non Significant
butyrylcarnitine (C4)	Lipid	Fatty Acid Metabolism (also BCAA Metabolism)	0.141055	0.118277	0.43952	0.663384	0.852748	-6.36935	Non Significant
3-methylglutarylcarnitine (2)	Amino Acid	Leucine, Isoleucine and Valine Metabolism	-0.197121	-0.345729	-0.437773	0.664635	0.852786	-6.37012	Non Significant
citraconate/glutaconate	Energy	TCA Cycle	-0.391875	1.93243	-0.432386	0.668503	0.855175	-6.37247	Non Significant
epiandrosterone sulfate	Lipid	Androgenic Steroids	-0.0938433	1.06183	-0.430991	0.669506	0.855175	-6.37307	Non Significant
1-(1-enyl-palmitoyl)-2-palmitoleoyl-GPC (P-16:0/16:1)*	Lipid	Plasmalogen	0.0805868	0.117557	0.430064	0.670173	0.855175	-6.37347	Non Significant
pyroglutamine*	Amino Acid	Glutamate Metabolism	0.131155	-0.077847	0.425846	0.673211	0.856682	-6.37528	Non Significant
5alpha-androstan-3beta,17beta-diol disulfate	Lipid	Androgenic Steroids	0.138591	0.929189	0.424642	0.674079	0.856682	-6.37579	Non Significant
(N(1) + N(8))-acetylspermidine	Amino Acid	Polyamine Metabolism	0.189541	-0.88754	0.421857	0.676088	0.856682	-6.37697	Non Significant
dopamine 4-sulfate	Amino Acid	Tyrosine Metabolism	-0.204627	-0.724508	-0.421477	0.676363	0.856682	-6.37713	Non Significant
sphingomyelin (d17:1/16:0, d18:1/15:0, d16:1/17:0)*	Lipid	Sphingomyelins	-0.057141	0.447016	-0.419916	0.67749	0.856682	-6.37779	Non Significant
2-hydroxydecanoate	Lipid	Fatty Acid, Monohydroxy	-0.145889	0.374363	-0.412373	0.68295	0.861155	-6.38094	Non Significant
N-palmitoyl-heptadecasphingosine (d17:1/16:0)*	Lipid	Ceramides	-0.127974	0.117322	-0.410027	0.684652	0.861155	-6.38191	Non Significant
androstenediol (3beta,17beta) monosulfate (2)	Lipid	Androgenic Steroids	-0.361661	-0.868018	-0.409921	0.684729	0.861155	-6.38195	Non Significant
palmitoyl ethanolamide	Lipid	Endocannabinoid	0.047796	-0.0802131	0.407345	0.686599	0.861297	-6.383	Non Significant
sphingomyelin (d18:2/21:0, d16:2/23:0)*	Lipid	Sphingomyelins	-0.0641446	0.435472	-0.406367	0.68731	0.861297	-6.3834	Non Significant
margaroylcarnitine (C17)*	Lipid	Fatty Acid Metabolism (Acyl Carnitine, Long Chain Saturated)	0.0839545	0.298505	0.402584	0.690062	0.863196	-6.38494	Non Significant
guanidinoacetate	Amino Acid	Creatine Metabolism	-0.0577958	0.0219531	-0.399911	0.692009	0.864058	-6.38601	Non Significant
1-ribosyl-imidazoleacetate*	Amino Acid	Histidine Metabolism	-0.102281	-0.169689	-0.39824	0.693227	0.864058	-6.38668	Non Significant
1-(1-enyl-palmitoyl)-2-palmitoyl-GPC (P-16:0/16:0)*	Lipid	Plasmalogen	0.0520701	-0.129716	0.391688	0.698012	0.868046	-6.38928	Non Significant
ceramide (d18:2/24:1, d18:1/24:2)*	Lipid	Ceramides	-0.0701467	0.180045	-0.390455	0.698914	0.868046	-6.38976	Non Significant
pregnenediol sulfate (C21H34O5S)*	Lipid	Pregnenolone Steroids	0.108697	0.2363	0.382721	0.704581	0.872531	-6.39276	Non Significant
1-palmitoyl-2-arachidonoyl-GPE (16:0/20:4)*	Lipid	Phosphatidylethanolamine (PE)	0.08149	-0.097585	0.381256	0.705656	0.872531	-6.39332	Non Significant
taurolithocholate 3-sulfate	Lipid	Secondary Bile Acid Metabolism	-0.207184	0.176776	-0.37933	0.707071	0.872531	-6.39406	Non Significant
N-palmitoylglycine	Lipid	Fatty Acid Metabolism (Acyl Glycine)	0.0569616	-0.0704833	0.37673	0.708983	0.872531	-6.39505	Non Significant
1-myristoyl-2-arachidonoyl-GPC (14:0/20:4)*	Lipid	Phosphatidylcholine (PC)	0.12961	0.539287	0.375777	0.709684	0.872531	-6.3954	Non Significant
N-behenoyl-sphingadienine (d18:2/22:0)*	Lipid	Ceramides	-0.134894	-0.109407	-0.375313	0.710025	0.872531	-6.39558	Non Significant
3-hydroxy-3-methylglutarate	Lipid	Mevalonate Metabolism	0.0805322	-0.0867039	0.365401	0.717334	0.879964	-6.39926	Non Significant
3-hydroxyisobutyrate	Amino Acid	Leucine, Isoleucine and Valine Metabolism	0.0950285	0.290413	0.361499	0.720219	0.881952	-6.40069	Non Significant
3-(4-hydroxyphenyl)lactate (HPLA)	Amino Acid	Tyrosine Metabolism	0.0681706	0.186303	0.352605	0.72681	0.888382	-6.40388	Non Significant
1-(1-enyl-stearoyl)-2-arachidonoyl-GPE (P-18:0/20:4)*	Lipid	Plasmalogen	0.0830301	0.0487833	0.349334	0.729239	0.888382	-6.40503	Non Significant
1-palmitoyl-2-linoleoyl-GPE (16:0/18:2)	Lipid	Phosphatidylethanolamine (PE)	0.101315	0.0764782	0.348506	0.729855	0.888382	-6.40532	Non Significant
4-hydroxyphenylpyruvate	Amino Acid	Tyrosine Metabolism	-0.11538	0.364064	-0.3456	0.732016	0.888382	-6.40633	Non Significant
pregnenetriol sulfate*	Lipid	Pregnenolone Steroids	0.0902082	0.336954	0.342688	0.734184	0.888382	-6.40734	Non Significant
pregnanediol-3-glucuronide	Lipid	Progestin Steroids	0.180289	0.288156	0.341382	0.735157	0.888382	-6.40779	Non Significant
N1-Methyl-2-pyridone-5-carboxamide	Cofactors and Vitamins	Nicotinate and Nicotinamide Metabolism	0.0908287	0.320909	0.341	0.735442	0.888382	-6.40792	Non Significant
glutarylcarnitine (C5-DC)	Amino Acid	Lysine Metabolism	-0.11785	-0.178318	-0.340363	0.735917	0.888382	-6.40814	Non Significant
7-HOCA	Lipid	Sterol	0.0788531	0.24377	0.339012	0.736924	0.888382	-6.4086	Non Significant
palmitoylcholine	Lipid	Fatty Acid Metabolism (Acyl Choline)	-0.216712	0.0947106	-0.334888	0.740002	0.889478	-6.40999	Non Significant
1-stearoyl-2-docosahexaenoyl-GPE (18:0/22:6)*	Lipid	Phosphatidylethanolamine (PE)	-0.081249	-0.207888	-0.33438	0.740382	0.889478	-6.41016	Non Significant
2,3-dihydroxy-2-methylbutyrate	Amino Acid	Leucine, Isoleucine and Valine Metabolism	0.123247	-0.372698	0.33131	0.742676	0.890701	-6.41119	Non Significant
gamma-glutamylglutamate	Peptide	Gamma-glutamyl Amino Acid	-0.0912068	-0.850245	-0.327736	0.745351	0.890938	-6.41237	Non Significant
stearate (18:0)	Lipid	Long Chain Saturated Fatty Acid	-0.0604949	-0.00101285	-0.327634	0.745427	0.890938	-6.41241	Non Significant
1-stearoyl-2-linoleoyl-GPC (18:0/18:2)*	Lipid	Phosphatidylcholine (PC)	-0.0417375	0.155446	-0.325568	0.746974	0.891261	-6.41308	Non Significant
docosadioate (C22-DC)	Lipid	Fatty Acid, Dicarboxylate	-0.0966803	0.180819	-0.322408	0.749344	0.892474	-6.41411	Non Significant
cys-gly, oxidized	Amino Acid	Glutathione Metabolism	0.101524	0.575741	0.319902	0.751224	0.892474	-6.41492	Non Significant
tetradecadienoate (14:2)*	Lipid	Long Chain Polyunsaturated Fatty Acid (n3 and n6)	0.070202	0.0949656	0.318252	0.752463	0.892474	-6.41545	Non Significant
3-methyl-2-oxobutyrate	Amino Acid	Leucine, Isoleucine and Valine Metabolism	-0.0469368	0.150346	-0.316248	0.753969	0.892474	-6.41609	Non Significant
indolelactate	Amino Acid	Tryptophan Metabolism	0.0616204	0.325793	0.315696	0.754383	0.892474	-6.41627	Non Significant
pyruvate	Carbohydrate	Glycolysis, Gluconeogenesis, and Pyruvate Metabolism	0.064054	0.134963	0.308751	0.75961	0.89553	-6.41844	Non Significant
sphingomyelin (d18:2/23:1)*	Lipid	Sphingomyelins	0.0475968	0.432805	0.307685	0.760414	0.89553	-6.41878	Non Significant
margarate (17:0)	Lipid	Long Chain Saturated Fatty Acid	-0.0692816	0.206434	-0.307152	0.760816	0.89553	-6.41894	Non Significant
octadecadienedioate (C18:2-DC)*	Lipid	Fatty Acid, Dicarboxylate	0.112548	0.285821	0.303936	0.763241	0.895939	-6.41993	Non Significant
arachidate (20:0)	Lipid	Long Chain Saturated Fatty Acid	0.0550221	-0.00336425	0.303235	0.76377	0.895939	-6.42014	Non Significant
glucuronate	Carbohydrate	Aminosugar Metabolism	-0.0530163	-0.14926	-0.300667	0.765708	0.895939	-6.42092	Non Significant
lanthionine	Amino Acid	Methionine, Cysteine, SAM and Taurine Metabolism	0.167216	-0.463609	0.299887	0.766298	0.895939	-6.42116	Non Significant
propionylglycine (C3)	Lipid	Fatty Acid Metabolism (also BCAA Metabolism)	0.157483	-1.1648	0.296087	0.769171	0.897795	-6.42229	Non Significant
4-methyl-2-oxopentanoate	Amino Acid	Leucine, Isoleucine and Valine Metabolism	-0.0453093	0.0445239	-0.291338	0.772765	0.899264	-6.4237	Non Significant
1-lignoceroyl-GPC (24:0)	Lipid	Lysophospholipid	-0.0496704	-0.129556	-0.291019	0.773007	0.899264	-6.42379	Non Significant
indoleacetate	Amino Acid	Tryptophan Metabolism	-0.0660236	0.157978	-0.287524	0.775656	0.900845	-6.42481	Non Significant
aspartate	Amino Acid	Alanine and Aspartate Metabolism	0.0575985	-0.623408	0.2847	0.777798	0.901833	-6.42562	Non Significant
N-acetyl-2-aminooctanoate*	Lipid	Fatty Acid, Amino	0.0853628	0.279158	0.274938	0.785218	0.908926	-6.42837	Non Significant
C-glycosyltryptophan	Amino Acid	Tryptophan Metabolism	0.0371612	-0.125594	0.270878	0.78831	0.910994	-6.42948	Non Significant
glycosyl-N-stearoyl-sphingosine (d18:1/18:0)	Lipid	Hexosylceramides (HCER)	-0.0719193	0.111055	-0.265381	0.792502	0.913256	-6.43096	Non Significant
2-hydroxybutyrate/2-hydroxyisobutyrate	Amino Acid	Glutathione Metabolism	0.0559088	0.20137	0.26488	0.792884	0.913256	-6.4311	Non Significant
N-methyltaurine	Amino Acid	Methionine, Cysteine, SAM and Taurine Metabolism	0.147689	-1.74582	0.261934	0.795133	0.914338	-6.43188	Non Significant
1-(1-enyl-stearoyl)-2-oleoyl-GPE (P-18:0/18:1)	Lipid	Plasmalogen	0.0672011	0.288389	0.259696	0.796843	0.914487	-6.43247	Non Significant
1,2-dilinoleoyl-GPC (18:2/18:2)	Lipid	Phosphatidylcholine (PC)	-0.0638153	0.387794	-0.258336	0.797883	0.914487	-6.43282	Non Significant
galactonate	Carbohydrate	Fructose, Mannose and Galactose Metabolism	-0.202735	-0.0330871	-0.253876	0.801295	0.91576	-6.43397	Non Significant
ribulonate/xylulonate/lyxonate*	Carbohydrate	Pentose Metabolism	0.177601	-0.481985	0.253455	0.801618	0.91576	-6.43408	Non Significant
behenoylcarnitine (C22)*	Lipid	Fatty Acid Metabolism (Acyl Carnitine, Long Chain Saturated)	0.0889063	-0.19339	0.250178	0.804127	0.916735	-6.43491	Non Significant
4-hydroxyphenylacetylglutamine	Peptide	Acetylated Peptides	-0.131844	-0.327773	-0.248911	0.805098	0.916735	-6.43522	Non Significant
eicosenoate (20:1n9 or 1n11)	Lipid	Long Chain Monounsaturated Fatty Acid	-0.0728446	-0.0324909	-0.243842	0.808986	0.919229	-6.43648	Non Significant
alpha-ketoglutaramate*	Amino Acid	Glutamate Metabolism	0.0594405	-0.0529843	0.242622	0.809922	0.919229	-6.43678	Non Significant
nonadecanoate (19:0)	Lipid	Long Chain Saturated Fatty Acid	0.0513987	0.113573	0.239957	0.811969	0.919361	-6.43743	Non Significant
acetylcarnitine (C2)	Lipid	Fatty Acid Metabolism (Acyl Carnitine, Short Chain)	0.0443913	0.0744945	0.239041	0.812673	0.919361	-6.43765	Non Significant
oleoylcholine	Lipid	Fatty Acid Metabolism (Acyl Choline)	-0.156682	0.0477772	-0.234576	0.816106	0.92175	-6.43871	Non Significant
octadecanedioylcarnitine (C18-DC)*	Lipid	Fatty Acid Metabolism (Acyl Carnitine, Dicarboxylate)	-0.0696736	0.0834094	-0.232699	0.81755	0.92189	-6.43915	Non Significant
1-palmitoyl-2-dihomo-linolenoyl-GPC (16:0/20:3n3 or 6)*	Lipid	Phosphatidylcholine (PC)	0.0295486	0.0970871	0.22695	0.821977	0.924234	-6.44048	Non Significant
N-palmitoyl-sphingadienine (d18:2/16:0)*	Lipid	Ceramides	-0.0529469	-0.450402	-0.226561	0.822277	0.924234	-6.44057	Non Significant
21-hydroxypregnenolone disulfate	Lipid	Pregnenolone Steroids	0.0603508	0.328325	0.222325	0.825543	0.926413	-6.44153	Non Significant
4-acetamidobutanoate	Amino Acid	Polyamine Metabolism	0.0335392	-0.0585137	0.217518	0.829253	0.929083	-6.44259	Non Significant
4-hydroxy-2-oxoglutaric acid	Lipid	Fatty Acid, Dicarboxylate	-0.0543349	0.419084	-0.210039	0.835034	0.933016	-6.4442	Non Significant
hexadecenedioate (C16:1-DC)*	Lipid	Fatty Acid, Dicarboxylate	0.0611707	0.0378532	0.209518	0.835437	0.933016	-6.44431	Non Significant
1-(1-enyl-palmitoyl)-2-oleoyl-GPC (P-16:0/18:1)*	Lipid	Plasmalogen	-0.0305234	0.00718906	-0.206095	0.838086	0.934479	-6.44503	Non Significant
ximenoylcarnitine (C26:1)*	Lipid	Fatty Acid Metabolism (Acyl Carnitine, Monounsaturated)	0.0412137	0.179354	0.20283	0.840615	0.935547	-6.4457	Non Significant
gamma-glutamylhistidine	Peptide	Gamma-glutamyl Amino Acid	-0.0423668	-0.0636941	-0.201399	0.841724	0.935547	-6.44599	Non Significant
eicosenedioate (C20:1-DC)*	Lipid	Fatty Acid, Dicarboxylate	0.101532	-0.760053	0.199585	0.84313	0.935619	-6.44636	Non Significant
tiglyl carnitine (C5)	Amino Acid	Leucine, Isoleucine and Valine Metabolism	-0.0489792	0.350914	-0.191718	0.849234	0.940897	-6.44791	Non Significant
myristoyl dihydrosphingomyelin (d18:0/14:0)*	Lipid	Dihydrosphingomyelins	0.0323911	0.70919	0.18223	0.856608	0.947563	-6.4497	Non Significant
tetrahydrocortisol glucuronide	Lipid	Corticosteroids	-0.0487827	0.0274869	-0.179308	0.858882	0.948359	-6.45023	Non Significant
cis-4-decenoylcarnitine (C10:1)	Lipid	Fatty Acid Metabolism (Acyl Carnitine, Monounsaturated)	0.0429266	-0.00152276	0.17662	0.860974	0.948359	-6.45071	Non Significant
prolylglycine	Peptide	Dipeptide	0.0635026	-0.877601	0.173648	0.86329	0.948359	-6.45123	Non Significant
arachidonoylcholine	Lipid	Fatty Acid Metabolism (Acyl Choline)	-0.0955147	0.267228	-0.167007	0.868467	0.948359	-6.45237	Non Significant
N-stearoyl-sphinganine (d18:0/18:0)*	Lipid	Dihydroceramides	0.0763935	-0.83456	0.164826	0.870168	0.948359	-6.45274	Non Significant
octadecenedioylcarnitine (C18:1-DC)*	Lipid	Fatty Acid Metabolism (Acyl Carnitine, Dicarboxylate)	-0.0614344	-0.224782	-0.163979	0.870829	0.948359	-6.45288	Non Significant
N1-Methyl-4-pyridone-3-carboxamide	Cofactors and Vitamins	Nicotinate and Nicotinamide Metabolism	-0.0469744	0.270284	-0.160924	0.873214	0.948359	-6.45338	Non Significant
2-hydroxyglutarate	Lipid	Fatty Acid, Dicarboxylate	0.0446509	0.0691571	0.160715	0.873377	0.948359	-6.45341	Non Significant
linoleate (18:2n6)	Lipid	Long Chain Polyunsaturated Fatty Acid (n3 and n6)	0.042816	-0.155232	0.159366	0.874431	0.948359	-6.45363	Non Significant
N6-carboxymethyllysine	Carbohydrate	Advanced Glycation End-product	0.0750812	-0.121016	0.156748	0.876476	0.948359	-6.45405	Non Significant
1-stearoyl-2-linoleoyl-GPE (18:0/18:2)*	Lipid	Phosphatidylethanolamine (PE)	0.051141	0.140449	0.156664	0.876542	0.948359	-6.45406	Non Significant
1-(1-enyl-oleoyl)-GPE (P-18:1)*	Lipid	Lysoplasmalogen	0.0459874	-0.282188	0.154749	0.878039	0.948359	-6.45436	Non Significant
sphingosine 1-phosphate	Lipid	Sphingosines	-0.0196905	0.0444712	-0.153205	0.879246	0.948359	-6.4546	Non Significant
hydantoin-5-propionate	Amino Acid	Histidine Metabolism	0.0651336	-0.297872	0.153109	0.879321	0.948359	-6.45461	Non Significant
ribonate	Carbohydrate	Pentose Metabolism	0.0306866	0.0442694	0.153009	0.879399	0.948359	-6.45463	Non Significant
alpha-hydroxyisocaproate	Amino Acid	Leucine, Isoleucine and Valine Metabolism	-0.0280256	0.0258962	-0.152118	0.880096	0.948359	-6.45477	Non Significant
linolenate (18:3n3 or 3n6)	Lipid	Long Chain Polyunsaturated Fatty Acid (n3 and n6)	0.0499851	0.399459	0.151697	0.880425	0.948359	-6.45483	Non Significant
11beta-hydroxyandrosterone glucuronide	Lipid	Androgenic Steroids	-0.0431124	0.239319	-0.14862	0.882832	0.949231	-6.4553	Non Significant
vanillic alcohol sulfate	Amino Acid	Tyrosine Metabolism	0.11562	-0.698712	0.147185	0.883955	0.949231	-6.45551	Non Significant
cystine	Amino Acid	Methionine, Cysteine, SAM and Taurine Metabolism	0.0377959	0.413425	0.143842	0.886571	0.950579	-6.456	Non Significant
N-stearoyl-sphingadienine (d18:2/18:0)*	Lipid	Ceramides	0.0459178	-0.238974	0.140432	0.889242	0.951323	-6.45649	Non Significant
N,N,N-trimethyl-alanylproline betaine (TMAP)	Amino Acid	Urea cycle; Arginine and Proline Metabolism	-0.0263228	0.121493	-0.139476	0.889991	0.951323	-6.45662	Non Significant
3-aminoisobutyrate	Nucleotide	Pyrimidine Metabolism, Thymine containing	-0.0447198	0.141906	-0.13666	0.892197	0.952223	-6.45702	Non Significant
N-acetylglycine	Amino Acid	Glycine, Serine and Threonine Metabolism	0.0406131	0.193103	0.130745	0.896836	0.955712	-6.45781	Non Significant
palmitate (16:0)	Lipid	Long Chain Saturated Fatty Acid	-0.0241094	-0.0283156	-0.12524	0.901156	0.958852	-6.45852	Non Significant
nonanoylcarnitine (C9)	Lipid	Fatty Acid Metabolism (Acyl Carnitine, Medium Chain)	-0.075293	-0.765854	-0.123458	0.902554	0.958878	-6.45875	Non Significant
stearoylcarnitine (C18)	Lipid	Fatty Acid Metabolism (Acyl Carnitine, Long Chain Saturated)	-0.0250727	0.157967	-0.120992	0.904491	0.959475	-6.45905	Non Significant
1-stearoyl-2-docosahexaenoyl-GPC (18:0/22:6)	Lipid	Phosphatidylcholine (PC)	0.0203481	-0.24376	0.108912	0.913985	0.967415	-6.46045	Non Significant
S-methylcysteine sulfoxide	Amino Acid	Methionine, Cysteine, SAM and Taurine Metabolism	-0.0316364	0.067082	-0.107943	0.914748	0.967415	-6.46056	Non Significant
(S)-3-hydroxybutyrylcarnitine	Lipid	Fatty Acid Metabolism (Acyl Carnitine, Hydroxy)	-0.0296083	0.146055	-0.104656	0.917334	0.968682	-6.46091	Non Significant
argininate*	Amino Acid	Urea cycle; Arginine and Proline Metabolism	0.0314458	0.318552	0.102777	0.918813	0.968779	-6.4611	Non Significant
pyridoxate	Cofactors and Vitamins	Vitamin B6 Metabolism	0.027654	0.2231	0.0977828	0.922745	0.971457	-6.46161	Non Significant
formiminoglutamate	Amino Acid	Histidine Metabolism	0.0230255	0.134678	0.0919754	0.927319	0.973036	-6.46216	Non Significant
6-bromotryptophan	Amino Acid	Tryptophan Metabolism	0.0174353	0.0727276	0.0905577	0.928436	0.973036	-6.46229	Non Significant
1-palmitoyl-2-docosahexaenoyl-GPC (16:0/22:6)	Lipid	Phosphatidylcholine (PC)	-0.0122078	-0.157555	-0.0890641	0.929613	0.973036	-6.46243	Non Significant
(2 or 3)-decenoate (10:1n7 or n8)	Lipid	Medium Chain Fatty Acid	0.0306992	-0.35982	0.0863567	0.931747	0.973036	-6.46267	Non Significant
2-hydroxyoctanoate	Lipid	Fatty Acid, Monohydroxy	0.030461	0.338937	0.0862125	0.931861	0.973036	-6.46268	Non Significant
homoarginine	Amino Acid	Urea cycle; Arginine and Proline Metabolism	0.0180975	0.162987	0.0845693	0.933157	0.973036	-6.46282	Non Significant
N-formylmethionine	Amino Acid	Methionine, Cysteine, SAM and Taurine Metabolism	-0.0118839	-0.00499618	-0.082449	0.934828	0.973036	-6.463	Non Significant
maleate	Lipid	Fatty Acid, Dicarboxylate	0.0358257	0.757205	0.0817276	0.935397	0.973036	-6.46306	Non Significant
sphingomyelin (d18:2/23:0, d18:1/23:1, d17:1/24:1)*	Lipid	Sphingomyelins	-0.0103125	0.304069	-0.0778193	0.93848	0.97479	-6.46338	Non Significant
ursodeoxycholate	Lipid	Secondary Bile Acid Metabolism	-0.0368556	0.42659	-0.0708707	0.943963	0.978968	-6.4639	Non Significant
1-linoleoylglycerol (18:2)	Lipid	Monoacylglycerol	0.0212228	-0.385863	0.068749	0.945638	0.978968	-6.46405	Non Significant
2-oxoarginine*	Amino Acid	Urea cycle; Arginine and Proline Metabolism	-0.0201478	0.14583	-0.0673914	0.94671	0.978968	-6.46414	Non Significant
sphingomyelin (d17:2/16:0, d18:2/15:0)*	Lipid	Sphingomyelins	-0.0118747	0.514097	-0.0636424	0.94967	0.980577	-6.46439	Non Significant
phenyllactate (PLA)	Amino Acid	Phenylalanine Metabolism	0.0148623	0.201489	0.0609069	0.951831	0.981356	-6.46456	Non Significant
1-linoleoyl-GPE (18:2)*	Lipid	Lysophospholipid	-0.0133437	0.378522	-0.0574349	0.954573	0.981548	-6.46477	Non Significant
1-methyl-5-imidazoleacetate	Amino Acid	Histidine Metabolism	0.0360188	0.220035	0.056065	0.955656	0.981548	-6.46484	Non Significant
glycodeoxycholate 3-sulfate	Lipid	Secondary Bile Acid Metabolism	0.0273262	-0.303042	0.0553306	0.956236	0.981548	-6.46488	Non Significant
ceramide (d16:1/24:1, d18:1/22:1)*	Lipid	Ceramides	-0.0399799	-0.440914	-0.0498535	0.960564	0.984543	-6.46518	Non Significant
N,N,N-trimethyl-5-aminovalerate	Amino Acid	Lysine Metabolism	-0.00978787	0.735215	-0.0480313	0.962004	0.984573	-6.46527	Non Significant
1-palmitoyl-2-palmitoleoyl-GPC (16:0/16:1)*	Lipid	Phosphatidylcholine (PC)	0.0146574	0.489671	0.0436839	0.965441	0.986644	-6.46547	Non Significant
sphingomyelin (d18:2/18:1)*	Lipid	Sphingomyelins	0.00538126	0.20543	0.0403793	0.968054	0.987868	-6.46561	Non Significant
stearoylcholine*	Lipid	Fatty Acid Metabolism (Acyl Choline)	0.0218048	-0.659141	0.030183	0.976118	0.994643	-6.46597	Non Significant
sphingomyelin (d18:1/20:2, d18:2/20:1, d16:1/22:2)*	Lipid	Sphingomyelins	0.00437116	0.168287	0.0233178	0.981549	0.996938	-6.46615	Non Significant
dihomolinoleate (20:2n6)	Lipid	Long Chain Polyunsaturated Fatty Acid (n3 and n6)	0.00532121	0.00222089	0.0228195	0.981943	0.996938	-6.46617	Non Significant
1-palmitoyl-2-oleoyl-GPC (16:0/18:1)	Lipid	Phosphatidylcholine (PC)	0.00293057	0.0309282	0.020192	0.984022	0.996938	-6.46622	Non Significant
gamma-glutamylleucine	Peptide	Gamma-glutamyl Amino Acid	-0.00439371	-0.277876	-0.0173475	0.986272	0.996938	-6.46628	Non Significant
hydroxypalmitoyl sphingomyelin (d18:1/16:0(OH))	Lipid	Sphingomyelins	-0.00228717	-0.0933594	-0.0165289	0.98692	0.996938	-6.46629	Non Significant
dopamine 3-O-sulfate	Amino Acid	Tyrosine Metabolism	-0.00579847	-0.311298	-0.0165033	0.98694	0.996938	-6.46629	Non Significant
N4-acetylcytidine	Nucleotide	Pyrimidine Metabolism, Cytidine containing	-0.00626538	-0.368104	-0.0146941	0.988372	0.996942	-6.46632	Non Significant
cysteinylglycine disulfide*	Amino Acid	Glutathione Metabolism	-0.00227182	0.339157	-0.00995997	0.992118	0.997967	-6.46638	Non Significant
N-acetyl-beta-alanine	Nucleotide	Pyrimidine Metabolism, Uracil containing	-0.00142952	0.175732	-0.00827015	0.993455	0.997967	-6.46639	Non Significant
1-palmitoyl-2-docosahexaenoyl-GPE (16:0/22:6)*	Lipid	Phosphatidylethanolamine (PE)	0.00191044	-0.136729	0.00798953	0.993677	0.997967	-6.4664	Non Significant
cis-4-decenoate (10:1n6)*	Lipid	Medium Chain Fatty Acid	-0.00137202	-0.133815	-0.00535213	0.995764	0.998626	-6.46641	Non Significant
2-linoleoylglycerol (18:2)	Lipid	Monoacylglycerol	-0.00342218	-2.13897	-0.00336084	0.99734	0.998771	-6.46642	Non Significant
HWESASXX*	Peptide	Polypeptide	-4.44089e-16	-3.22028	-7.20029e-15	1	1	-6.46643	Non Significant
